# Supplementary material for: Single-cell analysis identifies genes facilitating rhizobium infection in Lotus japonicus
Source: Nat Commun. 2023 Nov 7;14:7171. doi: 10.1038/s41467-023-42911-1 (PMC10630511; doi:10.1038/s41467-023-42911-1)
Supplement: Supplementary file 4 — Source Data [file 41467_2023_42911_MOESM4_ESM.xlsx]

## Sheet: Legend
Short name	Description	Dataset	Cell population	Number of cells	Definition	Filtering	Number of genes	Figure
VAL	Experimentally validated nodulation genes	NA	NA	NA	Well-described nodulation genes with validated functions	NA	47	2
10_INF	Infected cell markers	10 dpi samples	Infected cells: Cluster 19 from UMAP of 10 dpi inoculated samples. From those only cells belonging to clusters 8 and 9 from the UMAP of all 10 dpi samples	96	Infected cells versus all cells for all 10 dpi samples	p_val_adj≤0.05 and pct.2≤0.02	149	2
10_NOD	Nodule cell markers (check paper reference for exact nomenclature)	10 dpi samples	Nodule cells: Carbonic anhydrase expressing cells in cluster 14 from the UMAP of all 10 dpi samples	98	Nodule cells versus all cells for all 10 dpi samples	p_val_adj≤0.05 and pct.2≤0.02	260	2
10_BAC	Bacteroid cell markers	10 dpi samples	Bacteroid cells: Leghemoglobin expressing cells in cluster 8 from the UMAP of all 10 dpi samples	21	Bacteroid cells versus all cells for all 10 dpi samples	p_val_adj≤0.05 and pct.2≤0.02	183	2
10_CM	Cluster markers 10 dpi	10 dpi samples	-	-			-	1
10_DE_Genes	Clusters specific infection response	10 dpi samples	DE genes (Control vs M. loti)for each cluster	-		p_val_adj≤0.05	-	1
10_Scissor+	Scissor positive marker cells	10 dpi samples	RH Scissor positive cells 10 dpi	36		p_val_adj≤0.05 and pct.2≤0.02	67	2
10_INF_RH	RH module marker cells	10 dpi samples	Infected cells RH: Cluster 19 from UMAP of 10 dpi inoculated samples. From those only cells belonging to cluster 9 from the UMAP of all 10 dpi samples	27	Infected cells RH versus RH and cortex cells 10dpi (just genes unique for RH)	p_val_adj≤0.05 and pct.2≤0.023	18	4
10_INF_C	cortex module marker cells	10 dpi samples	Infected cells Cortex: Cluster 19 from UMAP of 10 dpi inoculated samples. From those only cells belonging to cluster 8 from the UMAP of all 10 dpi samples	69	Infected cells cortex versus RH and cortex cells 10dpi (just genes unique for cortex)	p_val_adj≤0.05 and pct.2≤0.023	81	4
10_INF_RH_C	mixed module marker cells	10 dpi samples		-	Intersection of the lists above, genes common for cortex and RH	-	46	4
5_CM	Cluster markers 5dpi	5 dpi samples		-			-	5
5_DE_Genes	Cluster specific infection response WT samples 5 dpi	5 dpi samples	DE genes (Control vs M. loti) for each cluster in the WT samples	-		p_val_adj≤0.05	-	5
5_C_NF-YA1	Markers for cells expressing NF-YA1 in WT M. loti clusters 13. 16. 26	5 dpi samples	Cells expressing NF-YA1 in WT M. loti clusters 13. 16. 26	330	Markers for the cells that express NF-YA1 in WT M. loti clusters 13. 16. 26 vs cyclops M. loti clusters 13. 16. 26	p_val_adj≤0.05 and pct.2≤0.02	119	4
5_NF-YA1	Markers for cells expressing NF-YA1 in WT M. loti clusters 13. 16. 18 and 26	5 dpi samples	Cells expressing NF-YA1 in WT M. loti clusters 13. 16. 18 and 26	344	Markers for the cells expressing NF-YA1 in clusters 13. 16. 18 and 26 (WT M. loti ) vs all the other cells	p_val_adj≤0.05 and pct.2 ≤ 0.02 and avg_log2FC >0	348
5_Cyclops_RH5	Markers for 5 dpi RH subcluster 5 cyclops M. loti	5 dpi samples	RH subcluster 5 cyclops M. loti	150	Markers for RH subcluster 5 cyclops M. loti vs all cells	p_val_adj≤0.05 and pct.2≤0.01	170
5_WT_RH6	Markers for 5dpi RH subcluster 6 WT M. loti	5 dpi samples	RH subcluster 6 WT M. loti	19	Markers for RH subcluster 6 WT M. loti vs all cells	p_val_adj≤0.05 and pct.2≤0.01	24
seq1	Cellranger count summary	10 dpi, 5 dpi samples	-	-	-	-	-
seq2	Cells summary after filtration	10 dpi, 5 dpi samples	-	-	-	-	-
DE Roots Protoplasts	DE Genes Roots vs Protoplasts	-	-	-	Differential expressed genes beween roots and protoplasts	FDR ≤ 0.001, logFC ≥ |2|
10 dpi Cells/cluster	The number of cells in each cluster 10 dpi
10 dpi Cells/Cell type	The number of cells for each cell type 10 dpi
5 dpi Cells/cluster	The number of cells in each cluster 5 dpi
5 dpi Cells/Cell type	The number of cells for each cell type 5 dpi
5 dpi RH subclusters	The number of cells in each subcluster 5 dpi RH subset
Correlation 10dpi	Replicates correlation 10 dpi
Correlation 5dpi	Replicates correlation 5 dpi
	p_val_adj: adjusted p-value
	pct.2: percentage of other cells, where the gene is expressed
	Link to shinyapp	https://lotussinglecell.shinyapps.io/lotus_japonicus_single-cell/

## Sheet: VAL
Gene	Function	ID	reference	in vivo expressed in	expression 10 dpi	expression 5 dpi
ARF16	TF	LotjaGi2g1v0358900	Breakspear. A. et al. The root hair “infectome” of Medicago truncatula uncovers changes in cell cycle genes and reveals a requirement for auxin signaling in rhizobial infection. Plant Cell 26. 4680–4701 (2014).	infected cells, nodule cells	Root tip, Infected cells, low expression nodule cells	Root tip, Trichoblasts (cyclops M. loti)
ASL18a/LBD16	Organogenesis related	LotjaGi1g1v0711000	Soyano. T.. Shimoda. Y.. Kawaguchi. M. & Hayashi. M. A shared gene drives lateral root development and root nodule symbiosis pathways in Lotus. Science 366. 1021–1023 (2019).	infected cells, nodule cells	Infected cells	Atrichoblasts, Infected/Primordia cells
CBS1	Infection related	LotjaGi2g1v0126500	Sinharoy. S. et al. A Medicago truncatula Cystathionine-β-Synthase-like Domain-Containing Protein Is Required for Rhizobial Infection and Symbiotic Nitrogen Fixation. Plant Physiol. 170. 2204–2217 (2016).	infected cells, cortex, epidermis	Infected cells, Bacteroid-containing cells	Infected/Primordia cells
CCAMK	Calcium signalling	LotjaGi3g1v0307700	Tirichine, L. et al. Deregulation of a Ca2+/calmodulin-dependent kinase leads to spontaneous nodule development. Nature 441, 1153–1156 (2006).	whole root, nodule cells	Whole root, Infected cells, Bacteroid-containing cells, Nodule cells	Whole root, Infected/Primordia cells
CERBERUS	Infection related	LotjaGi5g1v0256800	Yano. K. et al. CERBERUS. a novel U-box protein containing WD-40 repeats. is required for formation of the infection thread and nodule development in the legume-Rhizobium symbiosis. Plant J. 60. 168–180 (2009).	whole root, nodule cells, bacteroid-containing cells	Whole root, Infected cells, Bacteroid-containing cells, low expression nodule cells	Whole root, Infected/Primordia cells
CYCLOPS	TF	LotjaGi2g1v0343300	Yano. K. et al. CYCLOPS. a mediator of symbiotic intracellular accommodation. Proc. Natl. Acad. Sci. U. S. A. 105. 20540–20545 (2008).	infected cells, nodule cells, bacteroid-containing cells	Trichoblasts, Atrichoblasts, Infected cells, Bacteroid-containing cells	Trichoblasts, Atrichoblasts, Infected/Primordia cells
DELLA2	TF	LotjaGi4g1v0359300	Fonouni-Farde, C. et al. DELLA-mediated gibberellin signalling regulates Nod factor signalling and rhizobial infection. Nat. Commun. 7, 1–13 (2016).	whole root, nodule cells	Whole root, Infected cells, Bacteroid-containing cells, Nodule cells	Whole root, Infected/Primordia cells
EPR3	Receptor complexes	LotjaGi2g1v0324000	Kawaharada, Y. et al. Differential regulation of the Epr3 receptor coordinates membrane-restricted rhizobial colonization of root nodule primordia. Nat. Commun. 8, 14534 (2017).	infected cells, nodule cells	Infected cells, Bacteroid-containing cells	Infected/Primordia cells
ERN1	TF	LotjaGi1g1v0643700	Kawaharada, Y., James, E. K., Kelly, S., Sandal, N. & Stougaard, J. The ethylene responsive factor required for nodulation 1 (ERN1) transcription factor is required for infection-thread formation in lotus japonicus. Mol. Plant. Microbe. Interact. 30, 194–204 (2017).	infected cells, nodule cells, epidermis and root hairs of susceptible zone	infected cells, Bacteroid-containing cells, Nodule cells, trichoblasts, Root tip, Cortex	Trichoblasts, Root tip, Cortex, Infected/primordia cells
IPT2	CK regulation	LotjaGi4g1v0351300	Reid, D. et al. Cytokinin biosynthesis promotes cortical cell responses during nodule development. Plant Physiol. 175, 361–375 (2017).	infected cells, susceptible zone	Infected cells, Bacteroid-containing cells	Infected/Primordia cells
LBD12	TF	LotjaGi1g1v0074200	Mun, T., Bachmann, A., Gupta, V., Stougaard, J. & Andersen, S. U. Lotus Base: An integrated information portal for the model legume Lotus japonicus. Sci. Rep. 6, 39447 (2016).	infected root hairs, root hairs, susceptible zone	Infected RH cells, root hairs, root tip	Cyclops trichoblasts; low expression
LOG4	CK regulation	LotjaGi1g1v0427900	Reid, D. et al. Cytokinin biosynthesis promotes cortical cell responses during nodule development. Plant Physiol. 175, 361–375 (2017).	infected cells, cortex, vasculature	Infected cells	Infected/Primordia cells
ANN1	Infection related	LotjaGi3g1v0062800	de Carvalho Niebel, F., Lescure, N., Cullimore, J. V. & Gamas, P. The Medicago truncatula MtAnn1 Gene Encoding an Annexin Is Induced by Nod Factors and During the Symbiotic Interaction with Rhizobium meliloti. Mol. Plant. Microbe. Interact. 11, 504–513 (1998).	induced in roots upon infection, infected cells, nodule cells	Whole root, Infected cells, Bacteroid-containing cells, low expression Nodule cells	Whole root, Infected/Primordia cells
NF-YA1	TF	LotjaGi5g1v0106700	Soyano, T., Kouchi, H., Hirota, A. & Hayashi, M. Nodule inception directly targets NF-Y subunit genes to regulate essential processes of root nodule development in Lotus japonicus. PLoS Genet. 9, e1003352 (2013).	Infected cells, Bacteroid-containing cells, Nodule cells	Infected cells, Bacteroid-containing cells, Nodule cells	Infected/Primordia cells
NF-YB1	TF	LotjaGi4g1v0343900	Soyano, T., Kouchi, H., Hirota, A. & Hayashi, M. Nodule inception directly targets NF-Y subunit genes to regulate essential processes of root nodule development in Lotus japonicus. PLoS Genet. 9, e1003352 (2013).	Infected cells, Bacteroid-containing cells, Nodule cells	Infected cells, Bacteroid-containing cells	Infected/Primordia cells
NFR5	Receptor complexes	LotjaGi2g1v0394950	Kawaharada, Y. et al. Differential regulation of the Epr3 receptor coordinates membrane-restricted rhizobial colonization of root nodule primordia. Nat. Commun. 8, 14534 (2017).	infected cells, nodule cells, root hair, epidermis, cortex	Atrichoblasts, Trichoblasts, infected cells	Atrichoblasts, Trichoblasts, Infected/Primordia cells
NIN	TF	LotjaGi1g1v0001500	Yoro, E. et al. A Positive regulator of nodule organogenesis, NODULE INCEPTION, acts as a negative regulator of rhizobial infection in Lotus japonicus. Plant Physiol. 165, 747–758 (2014).	Infected cells, Bacteroid-containing cells, Nodule cells	Infected cells, Bacteroid-containing cells, Nodule cells	Infected/Primordia cells
NPL	Infection related	LotjaGi6g1v0096900	Xie, F. et al. Legume pectate lyase required for root infection by rhizobia. Proc. Natl. Acad. Sci. U. S. A. 109, 633–638 (2012).	infected cells	Infected cells, Bacteroid-containing cells	Infected/Primordia cells
NSP1	TF	LotjaGi3g1v0414350	Smit, P. et al. NSP1 of the GRAS protein family is essential for rhizobial Nod factor-induced transcription. Science 308, 1789–1791 (2005).	?	Infected cells, Bacteroid-containing cells	Infected/Primordia cells
NSP2	TF	LotjaGi1g1v0257100	Ariel, F. et al. Two direct targets of cytokinin signaling regulate symbiotic nodulation in Medicago truncatula. Plant Cell 24, 3838–3852 (2012).	nodule cells	Infected cells	Infected/Primordia cells
RINRK	Receptor complexes	LotjaGi1g1v0182900	Li, X. et al. Atypical Receptor Kinase RINRK1 Required for Rhizobial Infection But Not Nodule Development in Lotus japonicus. Plant Physiol. 181, 804–816 (2019).	nodule cells, infected cells	Infected cells	Infected/Primordia cells
RPG	Infection related	LotjaGi5g1v0253300	Li, X. et al. RPG interacts with E3-ligase CERBERUS to mediate rhizobial infection in Lotus japonicus. PLoS Genet. 19, e1010621 (2023).	Infected cells, nodule cells, bacteroid-containing cells	Infected cells, Bacteroid-containing cells	Infected/Primordia cells
SYMRK	Receptor complexes	LotjaGi2g1v0330500	Limpens, E. et al. Formation of organelle-like N2-fixing symbiosomes in legume root nodules is controlled by DMI2. Proc. Natl. Acad. Sci. U. S. A. 102, 10375–10380 (2005).	infected cells, nodule cells	Whole root, Infected cells, Bacteroid-containing cells, Nodule cells	Whole root, Infected/Primordia cells
VPY	Infection related	LotjaGi2g1v0091200	Liu, C.-W. et al. A protein complex required for polar growth of rhizobial infection threads. Nat. Commun. 10, 2848 (2019).	Infected cells, nodule cells, bacteroid-containing cells	Infected cells, Bacteroid-containing cells	Infected/Primordia cells
ASL18b/LBD16	Organogenesis related	LotjaGi5g1v0178600	Soyano, T., Shimoda, Y., Kawaguchi, M. & Hayashi, M. A shared gene drives lateral root development and root nodule symbiosis pathways in Lotus. Science 366, 1021–1023 (2019).	nodule cells, infected cells, lateral root primordia	low expression in cortex	Cortex, endodermis; Low expression
bHLH476	TF	LotjaGi2g1v0414000	Ariel, F. et al. Two direct targets of cytokinin signaling regulate symbiotic nodulation in Medicago truncatula. Plant Cell 24, 3838–3852 (2012).	induced upon inoculation in roots	Atrichoblasts, Cortex, low expression nodule cells	Atrichoblasts, Cortex. Root tip, Infected/Primordia cells
DELLA1	TF	LotjaGi6g1v0058600	Fonouni-Farde, C. et al. DELLA-mediated gibberellin signalling regulates Nod factor signalling and rhizobial infection. Nat. Commun. 7, 1–13 (2016).	whole root, infected cells, nodule cells	Whole root, Infected cells, Bacteroid-containing cells, Nodule cells	Whole root, Infected/Primordia cells
DELLA3	TF	LotjaGi6g1v0132400-LC	Fonouni-Farde, C. et al. DELLA-mediated gibberellin signalling regulates Nod factor signalling and rhizobial infection. Nat. Commun. 7, 1–13 (2016).	vasculature, nodule cells	Not expressed	Not expressed
IPN2	TF	LotjaGi3g1v0132600	Xiao, A. et al. Transcriptional regulation of NIN expression by IPN2 is required for root nodule symbiosis in Lotus japonicus. New Phytol. 227, 513–528 (2020).	infected cells, nodule cells, epidermis, cortex, vasculature	Phloem	Phloem
LB1	Symbiotic Haemoglobin	LotjaGi5g1v0024700	Wang. L. et al. CRISPR/Cas9 knockout of leghemoglobin genes in Lotus japonicus uncovers their synergistic roles in symbiotic nitrogen fixation. New Phytol. 224. 818–832 (2019).	bacteroid-containing cells	Bacteroid-containing cells	Not expressed
LB2	Symbiotic Haemoglobin	LotjaGi5g1v0024900	Wang. L. et al. CRISPR/Cas9 knockout of leghemoglobin genes in Lotus japonicus uncovers their synergistic roles in symbiotic nitrogen fixation. New Phytol. 224. 818–832 (2019).	bacteroid-containing cells	Bacteroid-containing cells	Low expression infected/Primordia cells
LB3	Symbiotic Haemoglobin	LotjaGi5g1v0046500	Wang. L. et al. CRISPR/Cas9 knockout of leghemoglobin genes in Lotus japonicus uncovers their synergistic roles in symbiotic nitrogen fixation. New Phytol. 224. 818–832 (2019).	bacteroid-containing cells	Bacteroid-containing cells	Low expression infected/Primordia cells
LHK1	CK regulation	LotjaGi4g1v0459800	Held, M. et al. Lotus japonicus cytokinin receptors work partially redundantly to mediate nodule formation. Plant Cell 26, 678–694 (2014).	infected cells, nodule cells, root tip, vasculature	Whole root, Infected cells, Bacteroid-containing cells, Nodule cells	Whole root, Infected/Primordia cells
LjARPC1	Infection related	LotjaGi6g1v0171300	Hossain, M. S. et al. Lotus japonicus ARPC1 is required for rhizobial infection. Plant Physiol. 160, 917–928 (2012).	nodule cells, whole root	Whole root, Infected cells, Nodule cells	Whole root, Infected/Primordia cells
LNP	Receptor complexes	LotjaGi1g1v0639200	Roberts, N. J. et al. Rhizobial and mycorrhizal symbioses in Lotus japonicus require lectin nucleotide phosphohydrolase, which acts upstream of calcium signaling. Plant Physiol. 161, 556–567 (2013).	epidermis, root hairs	Atrichoblasts, low expression Nodule cells	Atrichoblasts, Infected/Primordia cells
NAP1	Infection related	LotjaGi4g1v0083200	Yokota, K. et al. Rearrangement of actin cytoskeleton mediates invasion of Lotus japonicus roots by Mesorhizobium loti. Plant Cell 21, 267–284 (2009).	Whole root, Nodule cells	Whole root, Nodule cells	Whole root, Infected/Primordia cells
NFR1	Receptor complexes	LotjaGi1g1v0062600	Kawaharada, Y. et al. Differential regulation of the Epr3 receptor coordinates membrane-restricted rhizobial colonization of root nodule primordia. Nat. Commun. 8, 14534 (2017).	Whole root, Infected cells, nodule cells, bacteroid-containing cells	Atrichoblasts, Trichoblasts, Infected cells	Atrichoblasts, Trichoblasts, Infected/Primordia cells
NLP1	NIN interaction	LotjaGi1g1v0436300	Lin, J.-S. et al. NIN interacts with NLPs to mediate nitrate inhibition of nodulation in Medicago truncatula. Nat Plants 4, 942–952 (2018).	whole root, nodule cells	Whole root, Infected cells, Bacteroid-containing cells, Nodule cells	Whole root, low expression infected/Primordia cells
NLP4	NIN interaction	LotjaGi5g1v0299300	Nishida, H. et al. A NIN-LIKE PROTEIN mediates nitrate-induced control of root nodule symbiosis in Lotus japonicus. Nat. Commun. 9, 499 (2018).	vasculature, Infected cells, nodule cells, bacteroid-containing cells	Whole root, Infected cells, Bacteroid-containing cells	Whole root, low expression infected/Primordia cells
NOOT	Organogenesis related	LotjaGi1g1v0664600	Magne, K. et al. Lotus japonicus NOOT-BOP-COCH-LIKE1 is essential for nodule, nectary, leaf and flower development. Plant J. 94, 880–894 (2018).	nodules, inoculated roots	Bacteroid-containing cells, Nodule cells, low expression infected cortical cells	Infected/Primordia cells
NPL2	Infection related	LotjaGi4g1v0225600	Mun, T., Bachmann, A., Gupta, V., Stougaard, J. & Andersen, S. U. Lotus Base: An integrated information portal for the model legume Lotus japonicus. Sci. Rep. 6, 39447 (2016).	nodule cells	Root tip, Infected cells, Nodule cells	Root tip, Cortex, Infected/Primordia cells
PIR1	Infection related	LotjaGi1g1v0787200	Yokota, K. et al. Rearrangement of actin cytoskeleton mediates invasion of Lotus japonicus roots by Mesorhizobium loti. Plant Cell 21, 267–284 (2009).	Whole root, Nodule cells	Whole root, Infected cells, Bacteroid-containing cells, Nodule cells	Whole root, low expression infected/Primordia cells
SEN1	Infected nodule cells	LotjaGi4g1v0031000	Hakoyama, T. et al. The integral membrane protein SEN1 is required for symbiotic nitrogen fixation in Lotus japonicus nodules. Plant Cell Physiol. 53, 225–236 (2012).	Bacteroid-containing cells	Bacteroid-containing cells	Low expression infected/Primordia cells
ßCA1	Carbonic Anhydrase	LotjaGi1g1v0180800	Wang. L. et al. Molecular Characterization of Carbonic Anhydrase Genes in Lotus japonicus and Their Potential Roles in Symbiotic Nitrogen Fixation. Int. J. Mol. Sci. 22. (2021).	nodule cells	Nodule cells	Not expressed
SUNERGOS1	Infection related	LotjaGi5g1v0072800	Yoon, H. J. et al. Lotus japonicus SUNERGOS1 encodes a predicted subunit A of a DNA topoisomerase VI that is required for nodule differentiation and accommodation of rhizobial infection. Plant J. 78, 811–821 (2014).	root, nodules	Low expression, Infected cells, Bacteorid-containing cells	Low expression whole root, Infected/Primordia cells
TML	regulation	LotjaGi1g1v0623800	Takahara, M. et al. Too much love, a novel Kelch repeat-containing F-box protein, functions in the long-distance regulation of the legume-Rhizobium symbiosis. Plant Cell Physiol. 54, 433–447 (2013).	nodule cells, vasculature, root tip	Whole root, Infected cells, Bacteroid-containing cells, Nodule cells	Whole root Gifu M. loti, Infected/Primordia cells
VAG1	Infection related	LotjaGi2g1v0179500-LC	Suzaki, T. et al. Endoreduplication-mediated initiation of symbiotic organ development in Lotus japonicus. Development 141, 2441–2445 (2014).	Whole root, Infected cells, Nodule cells	Whole root, Infected cells, Nodule cells	Whole root, Infected/Primordia cells

## Sheet: 10_INF
gene	p_val	avg_log2FC	pct.1	pct.2	p_val_adj	Gene	Function	Lotus_annotation	Protoplast_induced	Arabidopsis_ID	Arabidopsis_Annotation
LotjaGi3g1v0086300-LC	0	8.47	1	0.043	0			Defensin-like protein		AT1G19610	defensin-like protein
LotjaGi1g1v0539200	3.88e-203	6.6	0.927	0.005	9.46e-199			CASP-like protein		AT2G39518	Uncharacterized protein family (UPF0497)
LotjaGi2g1v0247000	3.98e-174	4.09	0.812	0.004	9.72e-170			CASP-like protein		AT2G36330	Uncharacterized protein family (UPF0497)
LotjaGi4g1v0061400	1.09e-171	5.07	0.927	0.046	2.67e-167			Protein E6		AT2G33850	E6-like protein
LotjaGi6g1v0096900	3.99e-160	4.007	0.729	0.002	9.73e-156	NPL	Infection related	Pectate lyase		AT1G67750	Pectate lyase family protein
LotjaGi2g1v0191100	2.57e-157	4.03	0.74	0.006	6.27e-153	SYMRKL1		Leucine-rich repeat receptor-like protein kinase		AT5G59680	Leucine-rich repeat protein kinase family protein
LotjaGi5g1v0269700	6.95e-139	4.685	0.656	0.004	1.7e-134			Repetitive proline-rich cell wall protein 2
LotjaGi5g1v0106700	1.59e-138	3.819	0.802	0.012	3.89e-134	NF-YA1	TF	Nuclear transcription factor Y subunit		AT5G06510	nuclear factor Y, subunit A10
LotjaGi3g1v0476100-LC	2.66e-138	3.488	0.729	0.006	6.5e-134			serine/arginine repetitive matrix protein		AT2G19390	serine/arginine repetitive matrix protein
LotjaGi4g1v0333400	3.96e-134	3.741	0.792	0.016	9.66e-130			Serpin-like protein		AT1G47710	Serine protease inhibitor (SERPIN) family protein
LotjaGi4g1v0389300	2.34e-116	5.672	0.646	0.034	5.7e-112			Basic blue-like protein		AT2G02850	plantacyanin
LotjaGi4g1v0288300	5.41e-103	3.837	0.479	0.003	1.32e-98			Early nodulin-like protein		AT2G25060	early nodulin-like protein 14
LotjaGi6g1v0246600	5.42e-95	2.959	0.604	0.034	1.32e-90			SCAR family protein 4		AT5G64510	tunicamycin induced protein
LotjaGi1g1v0145800	3.39e-90	2.351	0.479	0.006	8.28e-86			Aquaporin		AT1G31885	NOD26-like intrinsic protein 3;1
LotjaGi1g1v0643700	8.06e-90	3.311	0.792	0.168	1.97e-85	ERN1	TF	Ethylene-responsive transcription factor		AT5G19790	related to AP2 11
LotjaGi2g1v0126500	9.11e-88	2.468	0.458	0.003	2.22e-83	CBS1	Infection related	DUF21 domain-containing protein		AT5G52790	CBS domain protein with a domain protein (DUF21)
LotjaGi2g1v0018600	6.73e-85	2.751	0.427	0.001	1.64e-80			O-methyltransferase		AT5G54160	O-methyltransferase 1
LotjaGi4g1v0296200	7.13e-79	2.696	0.656	0.053	1.74e-74			Kinase family protein		AT1G52540	Protein kinase superfamily protein
LotjaGi3g1v0011300	5.23e-77	3.437	0.396	0.001	1.28e-72			Embryo-specific 3		AT5G62200	Embryo-specific protein 3, (ATS3)
LotjaGi4g1v0093900	1.22e-75	2.753	0.719	0.167	2.98e-71			D-ribose-binding periplasmic		AT5G67620	DUF4228 domain protein
LotjaGi1g1v0109100	3.23e-75	4.084	0.729	0.055	7.89e-71			Peroxidase		AT5G05340	Peroxidase superfamily protein
LotjaGi4g1v0318900	2.98e-72	2.44	0.49	0.019	7.27e-68			Pectinesterase		AT3G43270	Plant invertase/pectin methylesterase inhibitor superfamily
LotjaGi3g1v0314500	1.26e-66	2.398	0.448	0.011	3.08e-62			ATP-binding protein, putative		AT2G40070	flocculation FLO11-like protein
LotjaGi2g1v0169000	6.28e-66	2.216	0.323	0.001	1.53e-61			plant/protein (Protein of unknown function, DUF599)		AT4G31330	transmembrane protein, putative (Protein of unknown function, DUF599)
LotjaGi1g1v0427900	4.32e-64	2.262	0.406	0.018	1.05e-59	LOG4	CK regulation	Cytokinin riboside 5'-monophosphate phosphoribohydrolase		AT2G37210	lysine decarboxylase family protein; AT2G28305;Putative lysine decarboxylase family protein
LotjaGi3g1v0297800	9.12e-62	2.363	0.448	0.018	2.23e-57			E3 Ubiquitin ligase family protein		AT1G79280	nuclear pore anchor
LotjaGi3g1v0447100	2.55e-59	3.1	0.562	0.058	6.21e-55			Protein E6		AT1G03820	E6-like protein
LotjaGi3g1v0312800	2.86e-57	1.559	0.302	0.001	6.97e-53			WAT1-related protein		AT5G07050	nodulin MtN21 /EamA-like transporter family protein
LotjaGi5g1v0269800-LC	4.49e-57	2.995	0.917	0.501	1.1e-52			Extensin		AT1G21310	extensin 3
LotjaGi3g1v0493400-LC	2.77e-56	4.157	0.594	0.085	6.76e-52			DNA excision repair protein haywire; Extensin-like protein			; AT1G21310;extensin 3
LotjaGi3g1v0066100	3.48e-55	1.602	0.302	0.002	8.5e-51			Plasma membrane ATPase		AT5G62670	H -ATPase 11
LotjaGi4g1v0297800	8.92e-55	3.16	0.729	0.217	2.18e-50			Pathogenesis-related protein 1		AT4G30320	CAP (Cysteine-rich secretory proteins, Antigen 5, and Pathogenesis-related 1 protein) superfamily protein
LotjaGi1g1v0544900	1.72e-54	2.766	0.667	0.117	4.19e-50			Transmembrane protein, putative		AT4G02970	7SL RNA1
LotjaGi5g1v0213400	5.88e-54	2.89	0.562	0.057	1.43e-49			Neurogenic locus notch-like protein		AT4G14746	neurogenic locus notch-like protein
LotjaGi3g1v0224400-LC	6.68e-53	2.901	0.896	0.459	1.63e-48			Reverse transcriptase		AT3G09510	Ribonuclease H-like superfamily protein
LotjaGi4g1v0217200	8.4e-53	1.849	0.323	0.01	2.05e-48			Subtilisin-like protease		AT1G04110	Subtilase family protein
LotjaGi1g1v0606600	3.55e-51	3.909	0.354	0.006	8.67e-47			Expansin protein		AT1G65680	expansin B2
LotjaGi1g1v0243400-LC	2.86e-50	1.977	0.333	0.005	6.98e-46			DUF223 domain protein		AT2G05642	Nucleic acid-binding, OB-fold-like protein
LotjaGi1g1v0182900	5.73e-50	1.115	0.25	0.001	1.4e-45	RINRK	Receptor complexes	Receptor-like kinase		AT2G26730	Leucine-rich repeat protein kinase family protein
LotjaGi2g1v0178800-LC	8.33e-50	1.72	0.875	0.664	2.03e-45			HhH-GPD base excision DNA repair family protein		AT5G37140	P-loop containing nucleoside triphosphate hydrolases superfamily protein
LotjaGi4g1v0302900	3.53e-49	2.033	0.708	0.423	8.6e-45			Plasma membrane ATPase		AT2G24520	plasma membrane H+-ATPase; AT4G30190;H -ATPase 2
LotjaGi2g1v0019000	3.58e-48	1.349	0.229	0	8.73e-44			O-methyltransferase		AT5G54160	O-methyltransferase 1
LotjaGi3g1v0150300	4.9e-48	1.66	0.344	0.006	1.2e-43			ATP-binding cassette transporter; ABC transporter ATP-binding protein		AT3G28415	ABC transporter family protein; AT3G28345;ABC transporter family protein
LotjaGi6g1v0345300	1.37e-47	3.306	0.396	0.022	3.35e-43			Pathogenesis-related protein 1		AT4G33720	CAP (Cysteine-rich secretory proteins, Antigen 5, and Pathogenesis-related 1 protein) superfamily protein
LotjaGi3g1v0476000	3.83e-47	1.676	0.281	0.003	9.35e-43			RNA-binding (RRM/RBD/RNP motifs) family protein; 3-oxoacyl-[acyl-carrier-protein] synthase 3; Zinc finger CCCH domain-containing protein 62		AT3G14400	ubiquitin-specific protease 25; AT5G12910;Histone superfamily protein; AT2G39650;cruciferin (DUF506)
LotjaGi2g1v0152900	3.62e-46	1.951	0.438	0.029	8.85e-42			Receptor-like kinase		AT1G52540	Protein kinase superfamily protein
LotjaGi1g1v0738200	2.19e-44	1.978	0.469	0.066	5.34e-40			Nuclear transcription factor Y subunit		AT5G06510	nuclear factor Y, subunit A10
LotjaGi1g1v0243500	1.05e-42	1.417	0.271	0.004	2.57e-38			Ypt/Rab-GAP domain of gyp1p superfamily protein		AT1G10650	SBP (S-ribonuclease binding protein) family protein
LotjaGi2g1v0377400	3.87e-41	1.738	0.292	0.012	9.46e-37			Syringolide-induced protein 14-1-1		AT1G76070	hypothetical protein
LotjaGi2g1v0291100	2.25e-40	1.943	0.438	0.093	5.48e-36			Polynucleotidyl transferase, ribonuclease H-like superfamily protein		AT1G69050	hypothetical protein
LotjaGi1g1v0780600	3.54e-39	1.651	0.312	0.011	8.63e-35			Aldo/keto reductase family oxidoreductase		AT1G60710	NAD(P)-linked oxidoreductase superfamily protein
LotjaGi5g1v0274800	9.24e-39	-3.268	0.094	0.728	2.26e-34			Aquaporin		AT2G37170	plasma membrane intrinsic protein 2
LotjaGi4g1v0086000	9.49e-39	2.099	0.323	0.029	2.32e-34			LOB domain protein		AT1G31320	LOB domain-containing protein 4
LotjaGi5g1v0301700	1.57e-38	1.569	0.292	0.017	3.83e-34			Myb transcription factor		AT4G25560	myb domain protein 18
LotjaGi1g1v0575200	3.25e-38	2.311	0.521	0.118	7.93e-34			Copper transporter, putative		AT5G59030	copper transporter 1; AT2G26975;Ctr copper transporter family
LotjaGi1g1v0576500	1.02e-37	1.892	0.24	0.002	2.5e-33			Universal stress protein		AT3G53990	Adenine nucleotide alpha hydrolases-like superfamily protein
LotjaGi5g1v0349800	1.09e-37	1.949	0.552	0.287	2.66e-33			Protein phosphatase 2c, putative		AT4G38520	Protein phosphatase 2C family protein
LotjaGi5g1v0258300	7.86e-37	-2.77	0.531	0.903	1.92e-32			Glutathione S-transferase		AT2G29420	glutathione S-transferase tau 7
LotjaGi3g1v0130700	7.39e-36	1.386	0.208	0.003	1.8e-31			Protein kinase		AT1G79250	AGC kinase 1.7
LotjaGi3g1v0187600	9.2e-36	1.616	0.302	0.074	2.25e-31			L-ascorbate oxidase like		AT4G22010	SKU5 similar 4
LotjaGi2g1v0091200	9.4e-36	0.982	0.219	0.002	2.29e-31	VPY	Infection related	Ankyrin repeat-containing protein		AT5G14230	ankyrin
LotjaGi6g1v0104200	1.07e-35	2.25	0.312	0.022	2.61e-31			2-oxoglutarate (2OG) and Fe(II)-dependent oxygenase superfamily protein; 2-oxoglutarate (2OG) and Fe(II)-dependent oxygenase superfamily protein, putative		AT3G21420	2-oxoglutarate (2OG) and Fe(II)-dependent oxygenase superfamily protein
LotjaGi1g1v0257100	4.44e-35	1.555	0.26	0.01	1.08e-30	NSP2	TF	Nodulation signaling pathway 2		AT4G08250	GRAS family transcription factor
LotjaGi5g1v0153700	4.99e-35	1.742	0.896	0.604	1.22e-30			50S ribosomal protein L14		AT1G04480	Ribosomal protein L14p/L23e family protein
LotjaGi1g1v0421000	5.71e-35	1.414	0.229	0.003	1.39e-30			Mannan endo-1,4-beta-mannosidase-like protein		AT5G66460	Glycosyl hydrolase superfamily protein
LotjaGi6g1v0350700	6.96e-35	-2.599	0.344	0.841	1.7e-30			Classical arabinogalactan protein 1	protoplast-induced	AT5G64310	arabinogalactan protein 1
LotjaGi2g1v0330500	1.32e-34	1.968	0.521	0.185	3.23e-30	SYMRK	Receptor complexes	Receptor kinase		AT1G67720	Leucine-rich repeat protein kinase family protein
LotjaGi6g1v0249000	1.55e-34	1.654	0.479	0.234	3.77e-30			Uveal autoantigen with coiled-coil domains and ankyrin repeats isoform 1		AT4G15790	uveal autoantigen with coiled-coil/ankyrin
LotjaGi6g1v0043000	1.97e-34	1.374	0.219	0.003	4.82e-30			Extra-large guanine nucleotide binding family protein		AT2G23460	extra-large G-protein 1
LotjaGi4g1v0392800-LC	3.01e-34	1.554	0.812	0.648	7.34e-30			60S acidic ribosomal protein P3		AT4G25890	60S acidic ribosomal protein family
LotjaGi1g1v0723600-LC	1.25e-33	-4.244	0.073	0.656	3.05e-29			Protein Ycf2		ATCG00860	Chloroplast Ycf2;ATPase, AAA type, core (ChrC)
LotjaGi1g1v0450200	1.28e-33	1.291	0.229	0.004	3.13e-29			Wound-induced protein 1		AT5G01740	Nuclear transport factor 2 (NTF2) family protein
LotjaGi3g1v0414350	1.69e-33	1.401	0.292	0.017	4.12e-29	NSP1	TF	Nodulation signaling protein 1		AT3G13840	GRAS family transcription factor
LotjaGi6g1v0105600	2.83e-33	2.735	0.229	0.006	6.9e-29			Peroxidase		AT5G05340	Peroxidase superfamily protein
LotjaGi4g1v0354900	6.27e-33	1.744	0.406	0.111	1.53e-28			2-oxoglutarate (2OG) and Fe(II)-dependent oxygenase superfamily protein		AT1G17020	senescence-related gene 1
LotjaGi4g1v0038200	7.71e-33	-2.167	0.406	0.856	1.88e-28			Arabinogalactan-protein	protoplast-induced	AT5G64310	arabinogalactan protein 1
LotjaGi2g1v0442900	1.16e-32	1.838	0.479	0.115	2.83e-28			Phosphatidylinositol 4-kinase gamma 4		AT1G64460	phosphatidylinositol 4-kinase gamma-like protein
LotjaGi3g1v0062800	1.39e-32	1.8	0.771	0.289	3.39e-28	ANN1	Infection related	Annexin		AT5G12380	annexin 8
LotjaGi5g1v0188400	1.67e-32	1.09	0.156	0	4.07e-28			Plant cadmium resistance 2		AT3G18460	PLAC8 family protein
LotjaGi5g1v0252100	2.09e-32	-1.892	0.542	0.894	5.11e-28			Glutathione S-transferase		AT2G47730	glutathione S-transferase phi 8
LotjaGi4g1v0348500	2.42e-32	-2.346	0.25	0.794	5.91e-28			PRAS-rich protein	protoplast-induced	AT3G21570	proline-rich nuclear receptor coactivator
LotjaGi3g1v0391400	2.52e-32	1.882	0.531	0.331	6.16e-28			Cytochrome b561 and DOMON domain-containing protein		AT3G07570	Cytochrome b561/ferric reductase transmembrane with DOMON related domain-containing protein
LotjaGi1g1v0577100	2.91e-32	-2.899	0.542	0.868	7.11e-28			Glutathione S-transferase	protoplast-induced	AT3G09270	glutathione S-transferase TAU 8
LotjaGi6g1v0051200	3.17e-32	1.915	0.656	0.344	7.74e-28			Acetyl-coenzyme A synthetase		AT1G66120	AMP-dependent synthetase and ligase family protein
LotjaGi1g1v0576900	3.36e-32	-2.736	0.188	0.748	8.21e-28			Glutathione S-transferase	protoplast-induced	AT3G09270	glutathione S-transferase TAU 8
LotjaGi1g1v0562700	3.53e-32	-2.318	0.135	0.714	8.63e-28			Arginine decarboxylase	protoplast-induced	AT4G34710	arginine decarboxylase 2
LotjaGi1g1v0157400-LC	1.31e-31	1.819	0.167	0.001	3.19e-27			Phosphoenolpyruvate carboxykinase (ATP)
LotjaGi5g1v0191800	1.91e-31	-2.435	0	0.513	4.67e-27			Auxin-responsive protein		AT4G14550	indole-3-acetic acid inducible 14
LotjaGi1g1v0001500	2e-31	1.064	0.25	0.005	4.87e-27	NIN	TF	Plant regulator RWP-RK family protein		AT4G35270	Plant regulator RWP-RK family protein
LotjaGi3g1v0533600	2.23e-31	-2.64	0.115	0.677	5.45e-27			Expansin-like family protein	protoplast-induced	AT3G45970	expansin-like A1
LotjaGi3g1v0226500	2.3e-31	-2.222	0.073	0.646	5.61e-27			Haloacid dehalogenase-like hydrolase		AT5G02230	Haloacid dehalogenase-like hydrolase (HAD) superfamily protein
LotjaGi5g1v0322700	4.99e-31	1.23	0.208	0.004	1.22e-26			Basic helix-loop-helix transcription factor		AT1G27740	root hair defective 6-like 4
LotjaGi2g1v0324000	6.15e-31	1.371	0.219	0.005	1.5e-26	EPR3	Receptor complexes	Receptor protein kinase, putative		AT1G51940	protein kinase family protein / peptidoglycan-binding LysM domain-containing protein
LotjaGi2g1v0377700	7.01e-31	2.142	0.469	0.111	1.71e-26			Class II aminoacyl-tRNA and biotin synthetases superfamily protein		AT2G17710	Big1
LotjaGi4g1v0132700	2.21e-29	1.404	0.281	0.015	5.39e-25			Kinase, putative		AT5G54380	protein kinase family protein
LotjaGi1g1v0711000	2.76e-29	1.266	0.281	0.018	6.75e-25	ASL18a_LBD16	Organogenesis related	LOB domain-containing protein, putative; LOB domain protein		AT2G42430	lateral organ boundaries-domain 16
LotjaGi4g1v0351300	3.58e-29	1.292	0.177	0.005	8.74e-25	IPT2	CK regulation	tRNA dimethylallyltransferase		AT5G19040	isopentenyltransferase 5
LotjaGi1g1v0072700	4e-29	-2.901	0.125	0.677	9.76e-25			Polyadenylate-binding protein-interacting protein 2		AT2G41430	dehydration-induced protein (ERD15)
LotjaGi4g1v0309900	4.35e-29	2	0.26	0.031	1.06e-24			Cytokinin oxidase/dehydrogenase-like protein		AT5G56970	cytokinin oxidase 3
LotjaGi2g1v0214300	4.65e-29	-2.714	0.094	0.643	1.13e-24			Multiprotein-bridging factor, putative	protoplast-induced	AT3G24500	multiprotein bridging factor 1C
LotjaGi2g1v0232600	5.56e-29	1.542	0.229	0.013	1.36e-24			MYB-like transcription factor family protein		AT5G56840	myb-like transcription factor family protein
LotjaGi4g1v0142900	6.51e-29	1.278	0.188	0.002	1.59e-24			Receptor-kinase, putative		AT3G47570	Leucine-rich repeat protein kinase family protein
LotjaGi6g1v0209100	9.08e-29	1.888	0.521	0.313	2.22e-24			Transmembrane protein		AT2G12400	plasma membrane fusion protein
LotjaGi3g1v0200100	2.14e-28	-2.293	0.042	0.573	5.21e-24			Macrophage migration inhibitory factor like		AT5G01650	Tautomerase/MIF superfamily protein
LotjaGi1g1v0215100	2.23e-28	1.864	0.479	0.205	5.44e-24			Hypersensitive-induced response protein 1		AT5G62740	SPFH/Band 7/PHB domain-containing membrane-associated protein family
LotjaGi6g1v0022600	3.08e-28	-2.87	0.073	0.611	7.51e-24			Chalcone reductase		AT1G59960	NAD(P)-linked oxidoreductase superfamily protein
LotjaGi6g1v0076000	3.63e-28	1.526	0.146	0.001	8.86e-24			Carboxyl methyltransferase		AT3G11480	S-adenosyl-L-methionine-dependent methyltransferases superfamily protein
LotjaGi1g1v0089200	5.12e-28	1.451	0.208	0.005	1.25e-23			Expansin		AT2G39700	expansin A4
LotjaGi3g1v0453800	6.71e-28	1.609	0.438	0.154	1.64e-23			Mannan endo-1,4-beta-mannosidase		AT2G20680	Glycosyl hydrolase superfamily protein
LotjaGi2g1v0223900	7.51e-28	1.522	0.26	0.016	1.83e-23			RNA-dependent RNA polymerase		AT2G19930	RNA-dependent RNA polymerase family protein
LotjaGi4g1v0441000	1.01e-27	1.656	0.312	0.018	2.47e-23			MYB-like transcription factor family protein		AT5G56840	myb-like transcription factor family protein
LotjaGi2g1v0190800	1.12e-27	1.666	0.5	0.18	2.74e-23			Annexin		AT1G68090	annexin 5
LotjaGi6g1v0329200	1.41e-27	-2.194	0.24	0.752	3.44e-23			Ethylene-responsive transcription factor	protoplast-induced	AT3G15210	ethylene responsive element binding factor 4
LotjaGi4g1v0463700	2.08e-27	-2.17	0.219	0.736	5.08e-23			Calcium binding protein	protoplast-induced	AT1G18210	Calcium-binding EF-hand family protein
LotjaGi6g1v0313000	2.72e-27	1.471	0.885	0.654	6.65e-23			Ubiquitin-like protein 5		AT5G42300	ubiquitin-like protein 5
LotjaGi5g1v0323100	2.81e-27	-1.92	0.198	0.739	6.87e-23			Zinc finger protein	protoplast-induced	AT1G27730	salt tolerance zinc finger
LotjaGi1g1v0608900	3.03e-27	1.925	0.573	0.165	7.4e-23			2-oxoglutarate (2OG) and Fe(II)-dependent oxygenase superfamily protein		AT3G21420	2-oxoglutarate (2OG) and Fe(II)-dependent oxygenase superfamily protein
LotjaGi5g1v0286900	4.37e-27	-2.188	0.281	0.787	1.07e-22			Aquaporin-1		AT4G10380	NOD26-like intrinsic protein 5;1
LotjaGi6g1v0045500	6.32e-27	-2.518	0.052	0.569	1.54e-22			Ribosomal protein	protoplast-induced	AT1G26910	Ribosomal protein L16p/L10e family protein; AT1G66580;senescence associated gene 24
LotjaGi4g1v0343900	8.83e-27	0.858	0.177	0.003	2.15e-22	NF-YB1	TF	Nuclear transcription factor Y subunit B		AT2G47810	nuclear factor Y, subunit B5
LotjaGi6g1v0224300	1.11e-26	1.82	0.458	0.18	2.71e-22			Subtilisin-like protease		AT2G05920	Subtilase family protein
LotjaGi3g1v0116600	1.29e-26	2.466	0.271	0.06	3.14e-22			Molybdate transporter 1-like protein		AT2G25680	molybdate transporter 1
LotjaGi4g1v0225900	2.31e-26	-2.16	0.031	0.533	5.64e-22			BTB/POZ and TAZ domain protein	protoplast-induced	AT3G48360	BTB and TAZ domain protein 2
LotjaGi6g1v0022500	3.56e-26	-2.957	0.031	0.53	8.69e-22			Chalcone reductase		AT1G59960	NAD(P)-linked oxidoreductase superfamily protein
LotjaGi1g1v0420100	5.32e-26	-2.851	0.042	0.539	1.3e-21			Isoflavone reductase like		AT1G75280	NmrA-like negative transcriptional regulator family protein
LotjaGi6g1v0297900	5.96e-26	-2.976	0.021	0.506	1.45e-21			Eukaryotic aspartyl protease family protein	protoplast-induced	AT1G03220	Eukaryotic aspartyl protease family protein
LotjaGi1g1v0713900	6.33e-26	-2.791	0.083	0.598	1.55e-21			Auxin-responsive protein	protoplast-induced	AT5G43700	AUX/IAA transcriptional regulator family protein
LotjaGi5g1v0258400	8.56e-26	-2.467	0.115	0.64	2.09e-21			Glutathione S-transferase		AT2G29460	glutathione S-transferase tau 4
LotjaGi1g1v0371900	1.33e-25	1.35	0.208	0.016	3.24e-21			Kinase family protein		AT2G05940	Protein kinase superfamily protein
LotjaGi3g1v0381400	1.33e-25	1.342	0.875	0.773	3.24e-21			Methyltransferase-like protein; 40S ribosomal protein S28		AT5G57280	S-adenosyl-L-methionine-dependent methyltransferases superfamily protein; AT3G10090;Nucleic acid-binding, OB-fold-like protein
LotjaGi2g1v0002600	1.47e-25	1.044	0.135	0.001	3.58e-21			Pectinesterase		AT3G24130	Pectin lyase-like superfamily protein
LotjaGi6g1v0026200	1.83e-25	1.012	0.198	0.004	4.46e-21			Endoglucanase		AT1G65610	Six-hairpin glycosidases superfamily protein
LotjaGi1g1v0725800	2.29e-25	0.85	0.146	0.001	5.6e-21			Non-structural maintenance of chromosome element 4		AT1G51130	Nse4, component of Smc5/6 DNA repair complex
LotjaGi6g1v0286200	5.43e-25	-1.876	0.26	0.767	1.32e-20			Cysteine proteinase inhibitor		AT5G47550	Cystatin/monellin superfamily protein
LotjaGi4g1v0013600	6.84e-25	-1.978	0.115	0.632	1.67e-20			5'-adenylylsulfate reductase	protoplast-induced	AT4G21990	APS reductase 3
LotjaGi2g1v0453400	9.07e-25	-2.399	0.167	0.68	2.21e-20			12-oxophytodienoate reductase-like protein	protoplast-induced	AT1G76680	12-oxophytodienoate reductase 1
LotjaGi3g1v0144600	1.13e-24	-1.901	0.271	0.766	2.75e-20			Glutathione S-transferase		AT1G17180	glutathione S-transferase TAU 25
LotjaGi4g1v0284200	1.2e-24	2.273	0.417	0.111	2.93e-20			Chitinase		AT4G19810	Glycosyl hydrolase family protein with chitinase insertion domain-containing protein
LotjaGi6g1v0193500	1.4e-24	1.309	0.125	0	3.42e-20			Carboxypeptidase		AT3G63470	serine carboxypeptidase-like 40
LotjaGi1g1v0733200	1.89e-24	1.958	0.281	0.019	4.62e-20			Dirigent protein		AT1G58170	Disease resistance-responsive (dirigent-like protein) family protein
LotjaGi5g1v0308900	2.48e-24	-2.082	0.167	0.679	6.05e-20			ATP sulfurylase (Sulfate adenylyltransferase)		AT3G22890	ATP sulfurylase 1
LotjaGi2g1v0446000	2.95e-24	-1.632	0.385	0.806	7.21e-20			Cytochrome c		AT4G10040	cytochrome c-2
LotjaGi3g1v0247700	3.49e-24	1.924	0.229	0.01	8.52e-20			Transcription factor		AT1G68810	basic helix-loop-helix (bHLH) DNA-binding superfamily protein
LotjaGi2g1v0461300	6.43e-24	2.041	0.385	0.08	1.57e-19			DNA polymerase IV		AT5G44750	DNA-directed DNA polymerase
LotjaGi6g1v0195300	6.43e-24	0.948	0.146	0.001	1.57e-19			Lipoxygenase		AT3G45140	lipoxygenase 2
LotjaGi1g1v0705000	8.94e-24	1.19	0.938	0.831	2.18e-19			50S ribosomal protein L14		AT1G04480	Ribosomal protein L14p/L23e family protein
LotjaGi5g1v0070300	1.28e-23	-2.561	0.052	0.516	3.13e-19			Zinc finger family protein	protoplast-induced	AT2G37430	C2H2 and C2HC zinc fingers superfamily protein
LotjaGi4g1v0458000	1.42e-23	-1.513	0.76	0.927	3.48e-19			Glutathione peroxidase		AT2G31570	glutathione peroxidase 2; AT2G43350;glutathione peroxidase 3
LotjaGi5g1v0258600	2.06e-23	-2.534	0.198	0.69	5.02e-19			Glutathione S-transferase		AT3G09270	glutathione S-transferase TAU 8
LotjaGi3g1v0472200	2.53e-23	-2.084	0.396	0.812	6.18e-19			Soluble pyridine nucleotide transhydrogenase	protoplast-induced	AT5G22140	FAD/NAD(P)-binding oxidoreductase family protein
LotjaGi1g1v0145400	3.23e-23	1.532	0.802	0.463	7.89e-19			Glycosyltransferase		AT1G22360	UDP-glucosyl transferase 85A2
LotjaGi3g1v0508500	3.51e-23	1.327	0.75	0.647	8.57e-19			RNA-binding protein		AT4G39260	cold, circadian rhythm, and RNA binding 1
LotjaGi3g1v0428200	3.62e-23	1.374	0.677	0.509	8.84e-19			60S ribosomal L28-like protein		AT4G29410	Ribosomal L28e protein family
LotjaGi4g1v0038100	6.03e-23	-1.389	0.375	0.829	1.47e-18			Arabinogalactan protein		AT5G64310	arabinogalactan protein 1
LotjaGi1g1v0079700	7.78e-23	1.647	0.333	0.088	1.9e-18			Nematode resistance HSPRO2-like protein	protoplast-induced	AT2G40000	ortholog of sugar beet HS1 PRO-1 2
LotjaGi0g1v0001800	8.93e-23	1.903	0.365	0.05	2.18e-18			2-oxoglutarate-dependent dioxygenase		AT1G52790	2-oxoglutarate (2OG) and Fe(II)-dependent oxygenase superfamily protein
LotjaGi3g1v0134100	1.15e-22	-1.851	0.146	0.631	2.8e-18			Phosphoglycerate kinase		AT1G79550	phosphoglycerate kinase
LotjaGi4g1v0141700	1.19e-22	-1.796	0.5	0.86	2.91e-18			Glycine-rich protein A3	protoplast-induced	AT4G23470	PLAC8 family protein
LotjaGi4g1v0244600	1.33e-22	1.448	0.406	0.07	3.24e-18			Zinc finger protein, putative		AT1G74770	zinc ion binding protein
LotjaGi4g1v0455100	1.68e-22	-2.125	0.104	0.592	4.11e-18			Protein PLANT CADMIUM RESISTANCE 2		AT1G14870	PLANT CADMIUM RESISTANCE 2
LotjaGi4g1v0311700	1.81e-22	-2.033	0.094	0.578	4.43e-18			Harbinger transposase-derived nuclease	protoplast-induced	AT5G12010	nuclease
LotjaGi4g1v0202900-LC	2.12e-22	1.365	0.896	0.803	5.17e-18			40S ribosomal protein S30-like		AT2G19750	Ribosomal protein S30 family protein
LotjaGi1g1v0724100	2.22e-22	1.25	0.792	0.646	5.42e-18			30S ribosomal protein S10		AT3G45030	Ribosomal protein S10p/S20e family protein
LotjaGi1g1v0780300	3.03e-22	-2.553	0.167	0.631	7.39e-18			Aldo/keto reductase family oxidoreductase		AT1G60690	NAD(P)-linked oxidoreductase superfamily protein
LotjaGi3g1v0029300	3.49e-22	1.401	0.302	0.079	8.51e-18			Nuclear transcription factor Y subunit		AT1G17590	nuclear factor Y, subunit A8
LotjaGi4g1v0298900	3.57e-22	-2.301	0.021	0.451	8.72e-18			Xyloglucan endotransglucosylase/hydrolase	protoplast-induced	AT4G25810	xyloglucan endotransglycosylase 6
LotjaGi4g1v0029000	6.23e-22	1.689	0.479	0.17	1.52e-17			WRKY family transcription factor		AT1G68150	WRKY DNA-binding protein 9
LotjaGi1g1v0184800	1.23e-21	1.063	0.146	0.003	2.99e-17			Formin-like protein		AT1G70140	formin 8
LotjaGi6g1v0047800	1.42e-21	1.559	0.344	0.059	3.48e-17			Late embryogenesis abundant (LEA) hydroxyproline-rich glycoprotein		AT1G65690	Late embryogenesis abundant (LEA) hydroxyproline-rich glycoprotein family
LotjaGi3g1v0135400	2e-21	-2.116	0.219	0.693	4.89e-17			Polyubiquitin		AT4G05320	polyubiquitin 10; AT4G02890;Ubiquitin family protein
LotjaGi2g1v0355000	2.14e-21	-2.023	0.115	0.571	5.23e-17			High mobility group protein		AT1G20693	high mobility group B2
LotjaGi2g1v0202400	2.31e-21	1.42	0.323	0.068	5.65e-17			RING/U-box superfamily protein		AT1G73760	RING/U-box superfamily protein
LotjaGi2g1v0406200	2.35e-21	-2.765	0.031	0.466	5.73e-17			Lysine-rich arabinogalactan protein		AT4G37450	arabinogalactan protein 18
LotjaGi2g1v0053800	3.33e-21	1.327	0.729	0.54	8.13e-17			60S ribosomal protein L30		AT1G36240	Ribosomal protein L7Ae/L30e/S12e/Gadd45 family protein
LotjaGi3g1v0360700	3.73e-21	-2.303	0.01	0.421	9.1e-17			Drug resistance transporter-like ABC domain protein; Pleiotropic drug resistance ABC transporter	protoplast-induced	AT1G15520	pleiotropic drug resistance 12
LotjaGi3g1v0470600	4.11e-21	1.316	0.781	0.624	1e-16			MD-2-related lipid recognition domain-containing protein / ML domain-containing protein		AT3G44100	MD-2-related lipid recognition domain-containing protein
LotjaGi3g1v0310200	4.95e-21	1.339	0.542	0.323	1.21e-16			40S ribosomal protein S28		AT3G10090	Nucleic acid-binding, OB-fold-like protein
LotjaGi1g1v0302100	5.77e-21	1.034	0.188	0.011	1.41e-16			Unc93-like protein 2		AT1G18000	Major facilitator superfamily protein
LotjaGi3g1v0106300	1.01e-20	1.077	0.208	0.013	2.46e-16			Beta-glucosidase, putative		AT5G44640	beta glucosidase 13
LotjaGi2g1v0456100	1.26e-20	-2.039	0.146	0.613	3.07e-16			Sugar transporter, putative	protoplast-induced	AT5G26340	Major facilitator superfamily protein
LotjaGi3g1v0450300	1.44e-20	1.178	0.219	0.027	3.52e-16			Basic helix-loop-helix transcription factor		AT1G68810	basic helix-loop-helix (bHLH) DNA-binding superfamily protein
LotjaGi1g1v0432700	1.46e-20	-1.637	0.198	0.669	3.57e-16			Calmodulin	protoplast-induced	AT5G49480	Ca2+-binding protein 1
LotjaGi3g1v0012400	1.63e-20	-3.152	0.021	0.426	3.97e-16			transmembrane protein, putative (Protein of unknown function, DUF642); choice-of-anchor C domain protein, putative (Protein of unknown function, DUF642)	protoplast-induced	AT5G25460	transmembrane protein, putative (Protein of unknown function, DUF642); AT5G11420;transmembrane protein, putative (Protein of unknown function, DUF642)
LotjaGi6g1v0159400	1.67e-20	-1.742	0.156	0.623	4.08e-16			Translation factor SUI1		AT5G54940	Translation initiation factor SUI1 family protein
LotjaGi5g1v0120700	1.93e-20	-2.371	0.24	0.708	4.72e-16			MLP-like protein		AT5G28010	Polyketide cyclase/dehydrase and lipid transport superfamily protein
LotjaGi6g1v0043900	2.13e-20	-3.294	0.073	0.505	5.2e-16			Glutathione S-transferase	protoplast-induced	AT1G78370	glutathione S-transferase TAU 20
LotjaGi6g1v0227300	2.15e-20	0.848	0.208	0.024	5.26e-16			Nuclear transcription factor Y subunit		AT1G54160	nuclear factor Y, subunit A5
LotjaGi2g1v0307400	2.21e-20	1.342	0.229	0.034	5.39e-16			SNF1-related kinase regulatory subunit gamma 1; WRKY transcription factor, putative		AT1G69800	Cystathionine beta-synthase (CBS) protein; AT5G15130;WRKY DNA-binding protein 72
LotjaGi2g1v0139800	2.48e-20	0.996	0.188	0.007	6.06e-16			Short-chain dehydrogenase/reductase family protein		AT4G23420	NAD(P)-binding Rossmann-fold superfamily protein
LotjaGi4g1v0194200	3.31e-20	-1.541	0.042	0.471	8.08e-16			Calcineurin B-like protein	protoplast-induced	AT4G17615	calcineurin B-like protein 1
LotjaGi1g1v0487200	3.85e-20	1.537	0.365	0.148	9.4e-16			Calreticulin		AT1G08450	calreticulin 3
LotjaGi2g1v0419700	3.91e-20	1.164	0.688	0.545	9.53e-16			Bax inhibitor 1		AT5G47120	BAX inhibitor 1
LotjaGi3g1v0500800	4.11e-20	1.193	0.865	0.666	1e-15			DUF936 family protein		AT1G08760	GPI-anchored adhesin-like protein, putative (DUF936)
LotjaGi1g1v0324200	5.98e-20	-1.411	0.125	0.586	1.46e-15			NAC domain-containing protein	protoplast-induced	AT1G01720	NAC (No Apical Meristem) domain transcriptional regulator superfamily protein
LotjaGi6g1v0298900	6.09e-20	1.134	0.167	0.006	1.49e-15			tRNA dimethylallyltransferase		AT5G19040	isopentenyltransferase 5
LotjaGi1g1v0261100	6.34e-20	-1.611	0.26	0.715	1.55e-15			NAC domain protein	protoplast-induced	AT1G01720	NAC (No Apical Meristem) domain transcriptional regulator superfamily protein
LotjaGi5g1v0144700	6.81e-20	0.758	0.135	0.002	1.66e-15			Cytochrome P450 family protein		AT5G06900	cytochrome P450, family 93, subfamily D, polypeptide 1
LotjaGi6g1v0050700	6.85e-20	-1.789	0.073	0.516	1.67e-15			Amine oxidase family protein; Amine oxidase, putative	protoplast-induced	AT1G65840	polyamine oxidase 4
LotjaGi6g1v0248700	7.92e-20	-1.739	0.188	0.649	1.93e-15			Calcium-dependent lipid-binding (CaLB domain) family protein		AT1G09070	soybean gene regulated by cold-2
LotjaGi1g1v0668700	9.64e-20	-1.705	0.302	0.731	2.35e-15			Early responsive to dehydration protein 15	protoplast-induced	AT2G41430	dehydration-induced protein (ERD15)
LotjaGi5g1v0330700	1e-19	-1.79	0.177	0.64	2.45e-15			mediator of RNA polymerase II transcription subunit	protoplast-induced	AT2G01300	mediator of RNA polymerase II transcription subunit
LotjaGi1g1v0360800	1.1e-19	-1.754	0.167	0.623	2.7e-15			Zinc finger protein	protoplast-induced	AT1G27730	salt tolerance zinc finger
LotjaGi1g1v0678000	1.22e-19	1.308	0.49	0.356	2.99e-15			60S acidic ribosomal protein P2		AT3G44590	60S acidic ribosomal protein family
LotjaGi3g1v0377300	1.3e-19	-1.706	0.042	0.462	3.17e-15			BON1-associated protein 2	protoplast-induced	AT2G45760	BON association protein 2
LotjaGi5g1v0189500	1.32e-19	1.311	0.302	0.052	3.23e-15			Phosphatase 2C family protein		AT3G23360	Protein phosphatase 2C family protein
LotjaGi6g1v0145500	1.65e-19	1.041	0.167	0.005	4.02e-15			Cytochrome P450		AT3G26310	cytochrome P450, family 71, subfamily B, polypeptide 35
LotjaGi3g1v0004200	1.73e-19	-2.178	0.094	0.539	4.21e-15			WRKY transcription factor	protoplast-induced	AT1G80840	WRKY DNA-binding protein 40
LotjaGi3g1v0192100	1.76e-19	1.778	0.521	0.161	4.31e-15			cysteine-rich receptor-like kinase	protoplast-induced	AT3G22060	Receptor-like protein kinase-related family protein
LotjaGi5g1v0214200	1.88e-19	1.658	0.365	0.112	4.59e-15			Calcium-binding EF hand family protein		AT2G44310	Calcium-binding EF-hand family protein
LotjaGi5g1v0174800	2.24e-19	-1.76	0.021	0.419	5.46e-15			Auxin-responsive protein		AT4G14550	indole-3-acetic acid inducible 14
LotjaGi3g1v0338500	2.6e-19	1.323	0.219	0.026	6.36e-15			Cytochrome P450		AT2G30770	cytochrome P450 family 71 polypeptide
LotjaGi2g1v0286700	2.75e-19	1.142	0.833	0.733	6.7e-15			60S acidic ribosomal protein		AT3G44590	60S acidic ribosomal protein family
LotjaGi6g1v0277200	2.87e-19	1.191	0.208	0.021	7.01e-15			Protein kinase-like protein		AT5G49760	Leucine-rich repeat protein kinase family protein
LotjaGi1g1v0644000-LC	3.64e-19	-1.623	0.562	0.873	8.89e-15			MAEBL domain protein; Leucine-rich repeat (LRR) family protein	protoplast-induced	AT1G56660	MAEBL domain protein; AT1G15660;centromere protein C
LotjaGi1g1v0637000	3.73e-19	-2.499	0.021	0.413	9.1e-15			Xyloglucan endotransglucosylase/hydrolase		AT5G13870	xyloglucan endotransglucosylase/hydrolase 5
LotjaGi2g1v0327200	4.67e-19	-1.441	0.01	0.389	1.14e-14			O-fucosyltransferase family protein		AT5G65470	O-fucosyltransferase family protein
LotjaGi5g1v0174700	5.57e-19	-1.95	0.031	0.435	1.36e-14			Auxin-responsive protein	protoplast-induced	AT5G43700	AUX/IAA transcriptional regulator family protein
LotjaGi1g1v0365200	5.96e-19	1.152	0.177	0.009	1.45e-14			P-loop nucleoside triphosphate hydrolases superfamily protein with CH (Calponin Homology) domain-containing protein; Aspartate aminotransferase, cytoplasmic		AT1G46696	hypothetical protein (Protein of unknown function, DUF601); AT3G48210;kinetochore protein
LotjaGi3g1v0192200	7.03e-19	1.562	0.542	0.188	1.72e-14			Basic helix-loop-helix transcription factor		AT5G54680	basic helix-loop-helix (bHLH) DNA-binding superfamily protein
LotjaGi5g1v0293100-LC	7.18e-19	-2.059	0.354	0.767	1.75e-14			Extensin-3; ATP-binding cassette sub-family A member 17		AT1G21310	extensin 3; AT5G26660;myb domain protein 86
LotjaGi6g1v0285300	7.4e-19	-1.415	0.062	0.482	1.81e-14			Glycosyltransferase		AT2G15480	UDP-glucosyl transferase 73B5
LotjaGi1g1v0588600	8.24e-19	-2.239	0.052	0.464	2.01e-14			Cytochrome P450, putative		AT5G06900	cytochrome P450, family 93, subfamily D, polypeptide 1
LotjaGi2g1v0451700	8.28e-19	-1.451	0.021	0.411	2.02e-14			Nucleotide-diphospho-sugar transferases superfamily protein		AT1G64980	Nucleotide-diphospho-sugar transferases superfamily protein
LotjaGi3g1v0013300	9.75e-19	-2.321	0.031	0.428	2.38e-14			Pleiotropic drug resistance ABC transporter	protoplast-induced	AT1G15520	pleiotropic drug resistance 12
LotjaGi1g1v0101800	1.02e-18	1.152	0.427	0.347	2.49e-14			NC domain-containing family protein		AT3G02700	NC domain-containing protein-like protein
LotjaGi4g1v0059500	1.19e-18	1.219	0.135	0.002	2.91e-14			Trigger factor		AT1G53163	membrane-associated kinase regulator
LotjaGi6g1v0326400	1.5e-18	-1.62	0.021	0.404	3.65e-14			Ethylene-responsive transcription factor, putative	protoplast-induced	AT4G17500	ethylene responsive element binding factor 1
LotjaGi1g1v0556300	1.55e-18	-2.49	0.062	0.476	3.79e-14			Chitinase		AT3G12500	basic chitinase
LotjaGi3g1v0152500	1.71e-18	1.626	0.385	0.094	4.18e-14			Kinase, putative		AT3G51630	with no lysine (K) kinase 5
LotjaGi4g1v0324800	1.85e-18	-1.476	0.094	0.525	4.52e-14			Damaged dna-binding 2, putative isoform 1	protoplast-induced	AT3G43850	hypothetical protein
LotjaGi3g1v0544700	1.96e-18	-1.93	0.062	0.474	4.79e-14			F-box protein interaction domain protein; Heat shock protein		AT3G23880	F-box and associated interaction domains-containing protein; AT4G25200;mitochondrion-localized small heat shock protein 23.6
LotjaGi5g1v0314700	2e-18	-1.933	0.198	0.637	4.87e-14			Haloacid dehalogenase-like hydrolase	protoplast-induced	AT2G32150	Haloacid dehalogenase-like hydrolase (HAD) superfamily protein
LotjaGi1g1v0616900	2.14e-18	-1.461	0.115	0.541	5.23e-14			Succinate dehydrogenase [ubiquinone] iron-sulfur subunit, mitochondrial		AT5G40650	succinate dehydrogenase 2-2
LotjaGi4g1v0173200	2.4e-18	1.539	0.26	0.13	5.86e-14			1-deoxy-D-xylulose 5-phosphate synthase		AT4G15560	Deoxyxylulose-5-phosphate synthase
LotjaGi2g1v0019900	2.66e-18	2.157	0.427	0.104	6.48e-14			Pentatricopeptide repeat-containing family protein; O-methyltransferase		AT1G66345	Pentatricopeptide repeat (PPR) superfamily protein; AT5G54160;O-methyltransferase 1
LotjaGi4g1v0287000	2.69e-18	-1.387	0	0.333	6.58e-14			Non-specific serine/threonine protein kinase		AT4G30960	SOS3-interacting protein 3
LotjaGi5g1v0332100	3.49e-18	-1.276	0.146	0.587	8.51e-14			DUF4228 domain protein	protoplast-induced	AT3G03280	hypothetical protein
LotjaGi1g1v0473100	3.62e-18	-1.842	0.323	0.721	8.84e-14			Remorin		AT3G61260	Remorin family protein
LotjaGi3g1v0320800	3.77e-18	-1.766	0.073	0.489	9.19e-14			NAC domain protein	protoplast-induced	AT4G27410	NAC (No Apical Meristem) domain transcriptional regulator superfamily protein
LotjaGi5g1v0192400	4.03e-18	-1.686	0.167	0.605	9.84e-14			Auxin-responsive protein	protoplast-induced	AT5G43700	AUX/IAA transcriptional regulator family protein
LotjaGi3g1v0471800	4.77e-18	1.473	0.375	0.178	1.17e-13			BHLH transcription factor-like protein		AT2G27230	transcription factor-like protein
LotjaGi3g1v0078100	5.01e-18	1.78	0.292	0.048	1.22e-13			Late embryogenesis abundant protein-related		AT5G54370	Late embryogenesis abundant (LEA) protein-like protein
LotjaGi3g1v0289600	5.12e-18	-2.207	0.021	0.398	1.25e-13			Leucine-rich repeat receptor-like protein kinase family		AT3G20820	Leucine-rich repeat (LRR) family protein
LotjaGi3g1v0358300	5.22e-18	-2.943	0.042	0.435	1.27e-13			cotton fiber protein	protoplast-induced	AT1G15385	cotton fiber protein
LotjaGi2g1v0459500-LC	5.27e-18	-1.215	0.125	0.559	1.29e-13			Glycine-rich protein		AT2G41420	proline-rich family protein
LotjaGi3g1v0379900	6.29e-18	1.091	0.292	0.037	1.53e-13			Short-chain dehydrogenase/reductase family protein		AT3G61220	NAD(P)-binding Rossmann-fold superfamily protein
LotjaGi1g1v0564900	7.11e-18	-1.336	0	0.326	1.74e-13			BZIP transcription factor		AT1G75390	basic leucine-zipper 44
LotjaGi3g1v0247100	8.02e-18	-1.742	0	0.325	1.96e-13			Trichome birefringence-like protein		AT2G42570	TRICHOME BIREFRINGENCE-LIKE 39
LotjaGi3g1v0466000	8.16e-18	-2.497	0.01	0.371	1.99e-13			Uridine kinase	protoplast-induced	AT3G21680	hypothetical protein
LotjaGi3g1v0491600	1.54e-17	1.179	0.167	0.056	3.75e-13			G patch domain-containing 3		AT5G59050	G patch domain protein
LotjaGi1g1v0602300-LC	1.84e-17	-1.774	0	0.319	4.49e-13			Glycosyl hydrolase family 10 protein	protoplast-induced	AT4G33830	Glycosyl hydrolase family 10 protein
LotjaGi3g1v0181000	2.01e-17	-1.3	0.167	0.602	4.9e-13			Polynucleotidyl transferase, ribonuclease H-like superfamily protein	protoplast-induced	AT3G44260	Polynucleotidyl transferase, ribonuclease H-like superfamily protein
LotjaGi1g1v0074000	2.09e-17	1.392	0.292	0.092	5.11e-13			Abscisic acid receptor		AT2G40330	PYR1-like 6
LotjaGi5g1v0244600	2.12e-17	-1.559	0.469	0.8	5.18e-13			BZIP transcription factor	protoplast-induced	AT3G62420	basic region/leucine zipper motif 53
LotjaGi3g1v0513000	2.4e-17	-1.144	0.104	0.518	5.87e-13			CM0216.450.nc protein		AT4G34630	prostatic spermine-binding-like protein
LotjaGi5g1v0311200	2.65e-17	1.414	0.208	0.023	6.46e-13			Leucine-rich repeat protein kinase family protein		AT3G22800	Leucine-rich repeat (LRR) family protein
LotjaGi1g1v0603500	2.67e-17	0.905	0.167	0.008	6.52e-13			SAUR-like auxin-responsive family protein		AT3G60690	SAUR-like auxin-responsive protein family
LotjaGi3g1v0071500	3.22e-17	-1.718	0.031	0.405	7.85e-13			Phenylalanine ammonia-lyase	protoplast-induced	AT2G37040	PHE ammonia lyase 1
LotjaGi5g1v0034900	3.43e-17	-1.845	0.083	0.493	8.37e-13			Beta-1,4-galactosyltransferase 3	protoplast-induced	AT1G58420	Uncharacterized conserved protein UCP031279
LotjaGi2g1v0427000	3.6e-17	-2.051	0.042	0.422	8.79e-13			DUF1442 family protein	protoplast-induced	AT2G45360	ankyrin repeat/KH domain protein (DUF1442)
LotjaGi2g1v0396000	4.04e-17	-0.998	0.042	0.41	9.86e-13			Pathogenesis-related protein 1		AT5G66590	CAP (Cysteine-rich secretory proteins, Antigen 5, and Pathogenesis-related 1 protein) superfamily protein
LotjaGi3g1v0521900	4.17e-17	-1.444	0.052	0.444	1.02e-12			Actin-depolymerizing factor		AT2G16700	actin depolymerizing factor 5
LotjaGi4g1v0059800	4.38e-17	-1.993	0.354	0.749	1.07e-12			Polyubiquitin protein; Polyubiquitin	protoplast-induced	AT4G05320	polyubiquitin 10; AT4G02890;Ubiquitin family protein
LotjaGi5g1v0212500	4.74e-17	-1.183	0.156	0.585	1.16e-12			Auxin-responsive protein		AT3G04730	indoleacetic acid-induced protein 16
LotjaGi1g1v0002400	4.81e-17	-1.435	0.052	0.44	1.17e-12			VQ motif-containing protein, putative	protoplast-induced	AT4G15120	VQ motif-containing protein
LotjaGi5g1v0348700	4.94e-17	-1.359	0.083	0.492	1.21e-12			Phospholipase-like (PEARLI 4) family protein; phospholipase-like protein (PEARLI 4) family protein	protoplast-induced	AT4G35110	phospholipase-like protein (PEARLI 4) family protein; AT2G16900;phospholipase-like protein (PEARLI 4) family protein
LotjaGi1g1v0588100-LC	5.31e-17	0.787	0.917	0.89	1.3e-12			Reticulon-3		AT3G25610	ATPase E1-E2 type family protein / haloacid dehalogenase-like hydrolase family protein
LotjaGi1g1v0755600	5.35e-17	-1.984	0.469	0.783	1.3e-12			S-adenosylmethionine synthase		AT4G01850	S-adenosylmethionine synthetase 2
LotjaGi3g1v0444200-LC	5.77e-17	-1.473	0.135	0.559	1.41e-12			translocase of inner mitochondrial membrane 23	protoplast-induced	AT4G28290	hypothetical protein
LotjaGi1g1v0736100	6.18e-17	-1.662	0.177	0.606	1.51e-12			Late embryogenesis abundant (LEA) hydroxyproline-rich glycoprotein family	protoplast-induced	AT2G35980	Late embryogenesis abundant (LEA) hydroxyproline-rich glycoprotein family
LotjaGi4g1v0424500	6.52e-17	-1.787	0.01	0.357	1.59e-12			LURP-one-like protein	protoplast-induced	AT1G63410	LURP-one-like protein (DUF567)
LotjaGi4g1v0397200	7.66e-17	1.182	0.271	0.054	1.87e-12			50S ribosomal protein L23		AT4G39880	Ribosomal protein L23/L15e family protein
LotjaGi1g1v0302700	1.06e-16	-1.788	0.219	0.644	2.59e-12			Response to low sulfur 1 protein		AT5G24660	response to low sulfur 2
LotjaGi3g1v0329500	1.21e-16	-2.308	0.125	0.53	2.94e-12			Leucine-rich repeat receptor-like protein kinase family protein	protoplast-induced	AT1G33590	Leucine-rich repeat (LRR) family protein
LotjaGi2g1v0322000	1.22e-16	-1.553	0.094	0.5	2.97e-12			Succinate--CoA ligase [ADP-forming] subunit beta		AT1G10670	ATP-citrate lyase A-1; AT1G60810;ATP-citrate lyase A-2
LotjaGi1g1v0766000	1.5e-16	-1.164	0.01	0.346	3.65e-12			Thiamin pyrophosphokinase 1		AT2G44750	thiamin pyrophosphokinase 2; AT1G02880;thiamin pyrophosphokinase1
LotjaGi3g1v0385100	1.72e-16	1.235	0.333	0.11	4.19e-12			RING/U-box superfamily protein, putative		AT4G00335	RING-H2 finger B1A
LotjaGi2g1v0163500	1.77e-16	-2.546	0.031	0.396	4.31e-12			Kunitz trypsin inhibitor		AT1G73260	kunitz trypsin inhibitor 1
LotjaGi3g1v0510500	2.07e-16	-1.676	0.104	0.508	5.06e-12			3-ketoacyl-CoA synthase	protoplast-induced	AT2G26640	3-ketoacyl-CoA synthase 11
LotjaGi2g1v0058800-LC	2.33e-16	1.259	0.438	0.252	5.69e-12			Transposon Ty3-I Gag-Pol polyprotein		AT1G33560	Disease resistance protein (CC-NBS-LRR class) family
LotjaGi2g1v0353700	2.36e-16	-1.487	0.01	0.348	5.76e-12			Auxin efflux carrier family protein	protoplast-induced	AT5G65980	Auxin efflux carrier family protein
LotjaGi1g1v0748000	2.5e-16	1.062	0.531	0.458	6.1e-12			ADP-ribosylation factor family protein		AT4G02080	secretion-associated RAS super family 2
LotjaGi1g1v0677200	2.97e-16	-1.332	0.125	0.536	7.25e-12			Pyrimidine-specific ribonucleoside hydrolase		AT2G36310	uridine-ribohydrolase 1
LotjaGi2g1v0419600	3.49e-16	1.215	0.219	0.076	8.53e-12			GATA transcription factor-like protein		AT4G17570	GATA transcription factor 26
LotjaGi1g1v0147400	3.67e-16	-1.797	0.156	0.573	8.96e-12			ethylene-responsive transcription factor		AT1G78080	related to AP2 4
LotjaGi1g1v0006200	3.87e-16	-2.368	0.177	0.587	9.44e-12			Chalcone reductase		AT1G59960	NAD(P)-linked oxidoreductase superfamily protein; AT1G59950;NAD(P)-linked oxidoreductase superfamily protein
LotjaGi3g1v0069900-LC	4.02e-16	1.155	0.719	0.545	9.81e-12			60S ribosomal protein L37a		AT3G60245	Zinc-binding ribosomal protein family protein; AT3G10950;Zinc-binding ribosomal protein family protein
LotjaGi2g1v0320600	4.09e-16	-1.391	0.177	0.582	9.99e-12			DUF1645 family protein	protoplast-induced	AT1G70420	DNA ligase-like protein, putative (DUF1645)
LotjaGi1g1v0691400	4.26e-16	-2.581	0.042	0.408	1.04e-11			Aquaporin-like protein		AT2G37170	plasma membrane intrinsic protein 2
LotjaGi5g1v0290300	4.51e-16	1.133	0.625	0.462	1.1e-11			40S ribosomal protein S18; 30S ribosomal protein S13		AT1G22780	Ribosomal protein S13/S18 family
LotjaGi2g1v0394950	4.55e-16	1.05	0.24	0.045	1.11e-11	NFR5	Receptor complexes	Receptor-like protein kinase		AT3G21630	chitin elicitor receptor kinase 1
LotjaGi2g1v0089500-LC	6.25e-16	-1.634	0.031	0.383	1.53e-11			Glutathione S-transferase	protoplast-induced	AT3G09270	glutathione S-transferase TAU 8
LotjaGi3g1v0557600	6.97e-16	-2.104	0.052	0.425	1.7e-11			Cytochrome P450; Cytochrome P450 family protein		AT3G14690	cytochrome P450, family 72, subfamily A, polypeptide 15; AT3G14680;cytochrome P450, family 72, subfamily A, polypeptide 14
LotjaGi3g1v0207800	7.13e-16	-1.315	0.01	0.341	1.74e-11			Auxin-responsive family protein	protoplast-induced	AT2G45210	SAUR-like auxin-responsive protein family
LotjaGi2g1v0329500	8.33e-16	-1.444	0.083	0.472	2.03e-11			Alcohol dehydrogenase, putative	protoplast-induced	AT4G37980	cinnamyl alcohol dehydrogenase 7
LotjaGi3g1v0349800	8.46e-16	-1.65	0.115	0.515	2.06e-11			WRKY transcription factor	protoplast-induced	AT1G80840	WRKY DNA-binding protein 40
LotjaGi1g1v0112000	8.81e-16	-1.223	0.031	0.383	2.15e-11			electron transporter, putative (Protein of unknown function, DUF547)		AT1G06980	6,7-dimethyl-8-ribityllumazine synthase
LotjaGi6g1v0071600	9.43e-16	-1.205	0.177	0.59	2.3e-11			Nematode resistance HSPRO2-like protein	protoplast-induced	AT2G40000	ortholog of sugar beet HS1 PRO-1 2
LotjaGi1g1v0782700	1e-15	1.17	0.312	0.173	2.44e-11			TPX2 (Targeting protein for Xklp2) family protein		AT3G04630	WVD2-like 1
LotjaGi1g1v0538000-LC	1.08e-15	0.39	0.083	0	2.64e-11			70-kDa heat shock protein		AT5G02500	heat shock cognate protein 70-1
LotjaGi5g1v0101900	1.08e-15	1.011	0.812	0.673	2.63e-11			40S ribosomal protein S17		AT5G04800	Ribosomal S17 family protein
LotjaGi3g1v0361600	1.16e-15	-1.563	0.01	0.336	2.83e-11			Auxin-responsive protein	protoplast-induced	AT3G15540	indole-3-acetic acid inducible 19
LotjaGi1g1v0126800	1.17e-15	-1.445	0.594	0.8	2.86e-11			Fructose-bisphosphate aldolase		AT2G36460	Aldolase superfamily protein
LotjaGi2g1v0247400	1.19e-15	1.029	0.177	0.028	2.89e-11			Metal-dependent phosphohydrolase HD domain-containing protein		AT5G40270	HD domain-containing metal-dependent phosphohydrolase family protein
LotjaGi3g1v0059700	1.45e-15	-1.123	0.26	0.673	3.55e-11			Zinc finger A20 and AN1 domain stress-associated protein		AT3G12630	A20/AN1-like zinc finger family protein
LotjaGi6g1v0068500	1.54e-15	1.223	0.292	0.094	3.75e-11			WAS/WASL-interacting protein family member 2, putative isoform 1		AT2G39870	hypothetical protein
LotjaGi1g1v0307100	1.55e-15	-1.442	0.177	0.588	3.78e-11			Chalcone-flavonone isomerase family protein		AT5G05270	Chalcone-flavanone isomerase family protein
LotjaGi5g1v0053900	1.71e-15	1.036	0.688	0.633	4.17e-11			Enhancer of rudimentary homolog		AT5G10810	enhancer of rudimentary protein
LotjaGi3g1v0101900	1.79e-15	-1.701	0.083	0.468	4.37e-11			Protein ZINC INDUCED FACILITATOR-LIKE 1		AT5G13750	zinc induced facilitator-like 1
LotjaGi4g1v0325700	1.83e-15	-2.466	0.083	0.457	4.47e-11			12-oxophytodienoate reductase-like protein	protoplast-induced	AT2G06050	oxophytodienoate-reductase 3
LotjaGi1g1v0144700	1.93e-15	2.034	0.24	0.055	4.7e-11			Protein EXORDIUM-like 1		AT5G64260	EXORDIUM like 2
LotjaGi1g1v0758000-LC	2.11e-15	-1.883	0.083	0.458	5.15e-11			RNA binding protein, putative; Flowering time control protein FCA; nucleic acid binding/RNA binding protein	protoplast-induced	AT4G16280	flowering time control protein FCA; AT2G47310;flowering time control protein-related / FCA gamma-like protein; AT5G14050;Transducin/WD40 repeat-like superfamily protein
LotjaGi3g1v0420400	2.11e-15	-2.639	0.156	0.558	5.15e-11			Lipoxygenase		AT1G55020	lipoxygenase 1
LotjaGi1g1v0390600	2.58e-15	-1.761	0.073	0.45	6.29e-11			RING finger and CHY zinc finger protein; SWIM zinc finger family protein	protoplast-induced	AT5G25560	CHY-type/CTCHY-type/RING-type Zinc finger protein; AT1G60560;SWIM zinc finger family protein; AT4G13970;zinc ion binding protein
LotjaGi5g1v0339300	2.72e-15	-1.744	0.01	0.331	6.63e-11			VQ motif protein	protoplast-induced	AT1G68450	VQ motif-containing protein
LotjaGi2g1v0310400	2.83e-15	-1.776	0.104	0.492	6.9e-11			Actin cross-linking protein	protoplast-induced	AT1G27100	Actin cross-linking protein
LotjaGi3g1v0473600	2.83e-15	-1.486	0.062	0.43	6.92e-11			CCR4-NOT transcription complex family protein	protoplast-induced	AT3G44260	Polynucleotidyl transferase, ribonuclease H-like superfamily protein
LotjaGi2g1v0420600	2.91e-15	1.295	0.156	0.02	7.11e-11			Serine/threonine-protein kinase		AT5G60900	receptor-like protein kinase 1
LotjaGi4g1v0427400	2.93e-15	-2.231	0	0.283	7.15e-11			Aquaporin		AT4G00430	plasma membrane intrinsic protein 1;4
LotjaGi2g1v0070300	3.51e-15	-1.659	0.125	0.52	8.58e-11			Protein tolB	protoplast-induced	AT4G01870	tolB protein-like protein
LotjaGi5g1v0248300	3.93e-15	-1.799	0.031	0.374	9.59e-11			Ethylene-responsive transcription factor	protoplast-induced	AT3G16770	ethylene-responsive element binding protein
LotjaGi4g1v0437000	4.01e-15	-1.407	0.406	0.777	9.78e-11			DCD (Development and cell death) domain protein	protoplast-induced	AT5G42050	DCD (Development and Cell Death) domain protein
LotjaGi6g1v0273700	4.3e-15	-1.762	0	0.28	1.05e-10			Peroxidase		AT5G06730	Peroxidase superfamily protein
LotjaGi5g1v0305400	4.56e-15	1.244	0.219	0.046	1.11e-10			Molybdenum cofactor sulfurase		AT5G51920	Pyridoxal phosphate (PLP)-dependent transferases superfamily protein
LotjaGi6g1v0329800	4.65e-15	2.04	0.469	0.182	1.14e-10			Dormancy-associated protein/auxin-repressed protein; Glyoxysomal processing protease, glyoxysomal-like protein		AT1G28330	dormancy-associated protein-like 1; AT1G28320;protease-like protein
LotjaGi1g1v0533500-LC	5.42e-15	1.186	0.333	0.22	1.32e-10
LotjaGi2g1v0202100	5.81e-15	1.079	0.094	0.003	1.42e-10			NADH-ubiquinone oxidoreductase chain 4L		AT5G48390	Tetratricopeptide repeat (TPR)-like superfamily protein
LotjaGi2g1v0400900-LC	6.35e-15	-1.515	0.115	0.499	1.55e-10			DUF1685 family protein		AT4G33985	membrane insertase, putative (DUF1685)
LotjaGi3g1v0509300-LC	7.56e-15	-1.958	0.083	0.453	1.84e-10				protoplast-induced
LotjaGi5g1v0031100	7.78e-15	-2.247	0.01	0.322	1.9e-10			Isoaspartyl peptidase/L-asparaginase		AT3G16150	N-terminal nucleophile aminohydrolases (Ntn hydrolases) superfamily protein
LotjaGi4g1v0377700	8.51e-15	0.738	0.167	0.017	2.08e-10			Pollen Ole e 1 allergen/extensin		AT1G29140	Pollen Ole e 1 allergen and extensin family protein
LotjaGi6g1v0300700	8.53e-15	1.188	0.354	0.14	2.08e-10			Glutamine synthetase		AT5G35630	glutamine synthetase 2
LotjaGi5g1v0266100	9.62e-15	-2.887	0.01	0.316	2.35e-10			Lectin		AT5G10530	Concanavalin A-like lectin protein kinase family protein
LotjaGi3g1v0400000	9.76e-15	-1.296	0.542	0.825	2.38e-10			Cytochrome b5		AT5G53560	cytochrome B5 isoform E
LotjaGi5g1v0277100	1.05e-14	0.838	0.875	0.808	2.57e-10			Elongation factor 1-alpha		AT1G07920	GTP binding Elongation factor Tu family protein; AT1G07930;GTP binding Elongation factor Tu family protein
LotjaGi5g1v0316100	1.07e-14	1.259	0.406	0.229	2.61e-10			Leucine-rich repeat receptor-like protein kinase		AT3G05990	Leucine-rich repeat (LRR) family protein
LotjaGi3g1v0037900	1.09e-14	1.308	0.365	0.23	2.66e-10			Polyadenylate-binding protein		AT3G14450	CTC-interacting domain 9
LotjaGi3g1v0481500	1.2e-14	-0.784	0.135	0.515	2.94e-10			Bifunctional polymyxin resistance protein ArnA		AT1G08200	UDP-D-apiose/UDP-D-xylose synthase 2
LotjaGi4g1v0060400	1.28e-14	-0.995	0.062	0.412	3.12e-10			Protein DEHYDRATION-INDUCED 19	protoplast-induced	AT3G05700	Drought-responsive family protein
LotjaGi2g1v0358900	1.3e-14	0.941	0.177	0.044	3.16e-10	ARF16	TF	Auxin response factor		AT2G28350	auxin response factor 10
LotjaGi1g1v0184000	1.31e-14	-1.214	0.115	0.493	3.2e-10			CDP-diacylglycerol--glycerol-3-phosphate 3-phosphatidyltransferase, putative	protoplast-induced	AT1G19020	CDP-diacylglycerol-glycerol-3-phosphate 3-phosphatidyltransferase
LotjaGi4g1v0076900	1.36e-14	0.84	0.875	0.766	3.32e-10			Polyadenylate-binding protein		AT1G49760	poly(A) binding protein 8
LotjaGi4g1v0425200	1.41e-14	-1.417	0.458	0.791	3.44e-10			Glutathione peroxidase	protoplast-induced	AT4G11600	glutathione peroxidase 6
LotjaGi1g1v0713700	1.42e-14	-1.211	0.021	0.34	3.46e-10			Auxin-responsive protein		AT4G14550	indole-3-acetic acid inducible 14
LotjaGi1g1v0581300	1.43e-14	0.743	0.115	0.005	3.48e-10			Protein phosphatase 2C family protein		AT2G28890	poltergeist like 4; AT1G07630;pol-like 5
LotjaGi1g1v0554900	1.47e-14	1.61	0.302	0.098	3.58e-10			SAUR-like auxin-responsive family protein		AT5G50760	SAUR-like auxin-responsive protein family
LotjaGi5g1v0017600	1.5e-14	1.292	0.219	0.029	3.67e-10			transcription repressor		AT5G19650	ovate family protein 8
LotjaGi1g1v0338600	1.52e-14	1.336	0.323	0.12	3.72e-10			Molybdenum cofactor sulfurase		AT5G66950	Pyridoxal phosphate (PLP)-dependent transferases superfamily protein; AT2G23520;Pyridoxal phosphate (PLP)-dependent transferases superfamily protein
LotjaGi5g1v0253300	1.58e-14	1.184	0.125	0.004	3.86e-10	RPG	Infection related	Myosin heavy chain-like protein, putative		AT5G52280	Myosin heavy chain-related protein
LotjaGi6g1v0240600	1.61e-14	-1.701	0.052	0.403	3.92e-10			Plasma membrane ATPase		AT2G24520	plasma membrane H+-ATPase
LotjaGi4g1v0199100	1.62e-14	-1.643	0.062	0.42	3.94e-10			Ethylene-responsive transcription factor		AT4G17500	ethylene responsive element binding factor 1
LotjaGi1g1v0555500	1.65e-14	1.024	0.115	0.031	4.03e-10			Monosaccharide-sensing protein 2		AT4G35300	tonoplast monosaccharide transporter2
LotjaGi2g1v0405100	1.7e-14	-1.262	0.083	0.452	4.15e-10			Myb transcription factor		AT4G37260	myb domain protein 73
LotjaGi3g1v0233300	1.91e-14	-1.11	0.062	0.412	4.67e-10			GRAS family transcription factor	protoplast-induced	AT1G50600	scarecrow-like 5
LotjaGi1g1v0578700	1.97e-14	-1.308	0.156	0.542	4.81e-10			Oxysterol-binding family protein		AT5G02100	Oxysterol-binding family protein
LotjaGi1g1v0665600	2.04e-14	-1.211	0.042	0.374	4.98e-10			S-adenosylmethionine-dependent methyltransferase	protoplast-induced	AT2G41380	S-adenosyl-L-methionine-dependent methyltransferases superfamily protein
LotjaGi2g1v0192600	2.09e-14	-0.809	0.021	0.32	5.1e-10			Dihydroorotate dehydrogenase (Quinone)		AT3G17810	pyrimidine 1
LotjaGi5g1v0316500	2.37e-14	-1.469	0.083	0.45	5.78e-10			2-hydroxyisoflavanone dehydratase		AT1G47480	alpha/beta-Hydrolases superfamily protein
LotjaGi5g1v0298000	2.44e-14	0.517	0.104	0.002	5.94e-10			HXXXD-type acyl-transferase family protein		AT5G23940	HXXXD-type acyl-transferase family protein
LotjaGi4g1v0367300	2.66e-14	-1.326	0.052	0.397	6.5e-10			Transmembrane protein, putative		AT1G27290	transmembrane protein
LotjaGi2g1v0343300	2.83e-14	1.162	0.26	0.082	6.9e-10	CYCLOPS	TF	CYCLOPS		AT2G45910	U-box domain-containing protein kinase family protein
LotjaGi4g1v0377300	2.92e-14	-1.629	0.177	0.534	7.13e-10			Mitochondrial carrier family		AT5G19760	Mitochondrial substrate carrier family protein
LotjaGi6g1v0334200	2.95e-14	1.135	0.188	0.063	7.2e-10			Receptor-like kinase		AT3G09010	Protein kinase superfamily protein
LotjaGi3g1v0504600	2.97e-14	1.521	0.135	0.027	7.25e-10			Non-symbiotic hemoglobin 1		AT2G16060	hemoglobin 1
LotjaGi3g1v0380700	3.11e-14	-1.346	0.031	0.35	7.59e-10			Remorin family protein	protoplast-induced	AT3G61260	Remorin family protein
LotjaGi1g1v0690900	3.16e-14	1.04	0.302	0.227	7.72e-10			Diaminopimelate decarboxylase		AT5G11880	Pyridoxal-dependent decarboxylase family protein
LotjaGi1g1v0109200	3.25e-14	0.911	0.104	0.002	7.94e-10			Peroxidase		AT5G05340	Peroxidase superfamily protein
LotjaGi4g1v0291800	3.26e-14	0.627	0.125	0.005	7.96e-10			Beta-glucosidase		AT2G44480	beta glucosidase 17
LotjaGi1g1v0310600	3.31e-14	0.956	0.49	0.45	8.07e-10			Cold dehydrin		AT1G54410	dehydrin family protein
LotjaGi4g1v0048700	3.47e-14	-1.183	0.188	0.577	8.47e-10			External alternative nad(P)h-ubiquinone oxidoreductase b2, mitochondrial		AT4G05020	NAD(P)H dehydrogenase B2
LotjaGi2g1v0405200	3.73e-14	-1.687	0.042	0.378	9.11e-10			maternal effect embryo arrest 59		AT4G37300	maternal effect embryo arrest 59
LotjaGi4g1v0043600	4.32e-14	-1.178	0	0.262	1.05e-09			Squalene monooxygenase		AT1G58440	FAD/NAD(P)-binding oxidoreductase family protein
LotjaGi4g1v0218100	4.55e-14	-1.269	0.167	0.552	1.11e-09			3,5-epimerase/4-reductase		AT1G63000	nucleotide-rhamnose synthase/epimerase-reductase
LotjaGi1g1v0683300	4.84e-14	1.69	0.406	0.11	1.18e-09			Pollen Ole e 1 allergen and extensin family protein		AT3G09925	Pollen Ole e 1 allergen and extensin family protein
LotjaGi2g1v0394200	5.3e-14	-1.676	0.052	0.392	1.29e-09			Calcium uniporter protein, mitochondrial	protoplast-induced	AT2G23790	calcium uniporter (DUF607)
LotjaGi2g1v0142200	5.53e-14	-1.579	0.125	0.502	1.35e-09			Acetyl-coenzyme A synthetase	protoplast-induced	AT3G48990	AMP-dependent synthetase and ligase family protein
LotjaGi6g1v0287800	5.83e-14	1.052	0.479	0.403	1.42e-09			Mitochondrial pyruvate carrier		AT4G22310	Uncharacterized protein family (UPF0041)
LotjaGi2g1v0434500	6.06e-14	-2.011	0.042	0.375	1.48e-09			Aquaporin-like protein		AT4G00430	plasma membrane intrinsic protein 1;4; AT2G45960;plasma membrane intrinsic protein 1B
LotjaGi4g1v0040100-LC	6.21e-14	1.108	0.177	0.144	1.52e-09
LotjaGi2g1v0455300	7.1e-14	-0.864	0.01	0.302	1.73e-09			Cysteine synthase		AT4G14880	O-acetylserine (thiol) lyase (OAS-TL) isoform A1
LotjaGi4g1v0040400	7.13e-14	-0.879	0.792	0.927	1.74e-09			p8MTCP1; CHCH-like protein		AT5G09570	Cox19-like CHCH family protein
LotjaGi1g1v0448500	7.33e-14	1.217	0.198	0.024	1.79e-09			EF hand calcium-binding family protein		AT5G39670	Calcium-binding EF-hand family protein
LotjaGi1g1v0077000	7.51e-14	-1	0.219	0.605	1.83e-09			Zinc finger CCCH domain protein, putative		AT2G40140	zinc finger (CCCH-type) family protein
LotjaGi3g1v0431800	8.42e-14	-1.723	0.115	0.483	2.06e-09			4-hydroxy-tetrahydrodipicolinate synthase		AT2G45440	dihydrodipicolinate synthase
LotjaGi5g1v0234100-LC	8.53e-14	-1.732	0.104	0.47	2.08e-09				protoplast-induced
LotjaGi1g1v0618600	9.62e-14	-0.593	0.083	0.395	2.35e-09			Glucose-6-phosphate 1-dehydrogenase		AT5G40760	glucose-6-phosphate dehydrogenase 6
LotjaGi1g1v0429800	1.02e-13	1.313	0.198	0.049	2.49e-09			Transmembrane protein, putative		AT1G75810	transmembrane protein
LotjaGi4g1v0312800	1.14e-13	-1.28	0.271	0.639	2.79e-09			S-adenosylmethionine synthase		AT1G02500	S-adenosylmethionine synthetase 1
LotjaGi3g1v0156600	1.15e-13	-1.474	0.073	0.414	2.8e-09			Serine/threonine-protein kinase	protoplast-induced	AT1G78860	D-mannose binding lectin protein with Apple-like carbohydrate-binding domain-containing protein
LotjaGi3g1v0094300	1.16e-13	0.621	0.146	0.01	2.83e-09			Saposin B domain protein		AT3G51730	saposin B domain-containing protein
LotjaGi5g1v0083400	1.17e-13	-1.562	0.083	0.436	2.86e-09			Carbonic anhydrase, putative	protoplast-induced	AT1G08080	alpha carbonic anhydrase 7
LotjaGi2g1v0070200	1.22e-13	-1.583	0.031	0.349	2.98e-09			Nudix hydrolase-like protein	protoplast-induced	AT2G01670	nudix hydrolase homolog 17
LotjaGi2g1v0200500	1.23e-13	0.752	0.167	0.028	2.99e-09			Protein DETOXIFICATION		AT5G52450	MATE efflux family protein
LotjaGi4g1v0204700	1.24e-13	0.955	0.562	0.543	3.03e-09			Autophagy-related protein		AT4G16520	Ubiquitin-like superfamily protein
LotjaGi1g1v0390100	1.3e-13	-1.477	0.135	0.507	3.18e-09			Copper ion-binding protein, putative	protoplast-induced	AT2G25670	hypothetical protein
LotjaGi1g1v0412500	1.33e-13	-1.935	0.406	0.715	3.25e-09			Tubulin alpha chain		AT1G04820	tubulin alpha-4 chain; AT4G14960;Tubulin/FtsZ family protein
LotjaGi2g1v0280800	1.45e-13	-2.053	0.24	0.602	3.55e-09			Allene oxide cyclase	protoplast-induced	AT1G13280	allene oxide cyclase 4
LotjaGi4g1v0435800	1.57e-13	-1.495	0.062	0.402	3.84e-09			UDP-glucose 4-epimerase family protein; UDP-glucose 4-epimerase	protoplast-induced	AT4G10960	UDP-D-glucose/UDP-D-galactose 4-epimerase 5
LotjaGi2g1v0251800	1.83e-13	-1.669	0.01	0.3	4.47e-09			Cytochrome P450 family protein	protoplast-induced	AT4G31940	cytochrome P450, family 82, subfamily C, polypeptide 4
LotjaGi6g1v0009500	1.84e-13	-1.312	0.104	0.465	4.49e-09			Ammonium transporter		AT4G13510	ammonium transporter 1;1
LotjaGi4g1v0450900	1.84e-13	1.349	0.24	0.084	4.49e-09			Heavy metal transport/detoxification superfamily protein		AT3G24450	Heavy metal transport/detoxification superfamily protein
LotjaGi4g1v0299500	1.98e-13	1.312	0.438	0.287	4.83e-09			4-coumarate:CoA ligase-like protein		AT3G21240	4-coumarate:CoA ligase 2
LotjaGi4g1v0309500	1.99e-13	1.124	0.573	0.381	4.86e-09			Zinc finger CCCH domain protein; Zinc finger CCCH domain-containing protein 64; Receptor-like kinase; Transmembrane protein 258		AT5G56900	CwfJ-like family protein / zinc finger (CCCH-type) family protein; AT4G29735;transmembrane protein; AT5G56890;Protein kinase superfamily protein
LotjaGi3g1v0322200	2.09e-13	1.658	0.292	0.083	5.09e-09			Major allergen Bet v 1		AT5G45860	PYR1-like 11
LotjaGi4g1v0371600	2.1e-13	-1.427	0.167	0.536	5.12e-09			Serine hydroxymethyltransferase		AT4G13930	serine hydroxymethyltransferase 4
LotjaGi1g1v0451800	2.21e-13	-1.014	0.104	0.461	5.39e-09			LURP-one-like protein	protoplast-induced	AT5G01750	LURP-one-like protein (DUF567)
LotjaGi3g1v0411900	2.34e-13	-1.145	0.031	0.344	5.72e-09			Jasmonate zim-domain protein	protoplast-induced	AT1G72450	jasmonate-zim-domain protein 6
LotjaGi1g1v0490600	2.45e-13	-1.668	0.052	0.383	5.98e-09			Glycosyltransferase	protoplast-induced	AT1G05675	UDP-Glycosyltransferase superfamily protein
LotjaGi4g1v0293600	2.51e-13	-1.318	0.01	0.297	6.13e-09			WAT1-related protein		AT4G28040	nodulin MtN21 /EamA-like transporter family protein
LotjaGi2g1v0176500-LC	2.54e-13	-2.383	0.031	0.341	6.19e-09
LotjaGi2g1v0395600	2.86e-13	0.732	0.177	0.014	6.97e-09			Homeobox protein bel1-like protein; Homeobox protein BEL1 like		AT4G36870	BEL1-like homeodomain 2
LotjaGi4g1v0085900-LC	2.96e-13	0.294	0.052	0	7.22e-09			tRNA (met) cytidine acetyltransferase, putative (DUF616)		AT2G13600	Pentatricopeptide repeat (PPR) superfamily protein
LotjaGi2g1v0249500	3.05e-13	-1.681	0.219	0.587	7.44e-09			Alpha-dioxygenase 2		AT3G01420	Peroxidase superfamily protein
LotjaGi4g1v0322700	3.09e-13	-1.221	0.031	0.336	7.55e-09			Jasmonate zim-domain protein	protoplast-induced	AT1G19180	jasmonate-zim-domain protein 1
LotjaGi4g1v0381200-LC	3.3e-13	1.202	0.271	0.135	8.05e-09
LotjaGi2g1v0296100	3.31e-13	-1.557	0.083	0.427	8.09e-09			UDP-glucose 6-dehydrogenase		AT3G29360	UDP-glucose 6-dehydrogenase family protein
LotjaGi6g1v0218000	3.34e-13	-1.464	0.021	0.318	8.16e-09			Deaminase-related family protein; Guanine deaminase	protoplast-induced	AT5G28050	Cytidine/deoxycytidylate deaminase family protein
LotjaGi3g1v0393800	3.72e-13	-0.993	0.052	0.379	9.08e-09			Abscisic acid receptor		AT1G01360	regulatory component of ABA receptor 1
LotjaGi4g1v0269300	3.75e-13	0.915	0.51	0.507	9.16e-09			global transcription factor group B1		AT1G80180	hypothetical protein
LotjaGi6g1v0331500	4.03e-13	1.083	0.229	0.131	9.85e-09			Transmembrane protein, putative		AT1G53035	transmembrane protein
LotjaGi3g1v0317100	4.23e-13	-0.898	0.01	0.289	1.03e-08			Nudix hydrolase-like protein		AT3G12600	nudix hydrolase homolog 16
LotjaGi4g1v0144000	4.33e-13	-1.313	0.052	0.376	1.06e-08			Pectin acetylesterase	protoplast-induced	AT4G19420	Pectinacetylesterase family protein
LotjaGi1g1v0441100	4.73e-13	1.018	0.74	0.61	1.15e-08			LITAF-domain-containing protein		AT5G13190	GSH-induced LITAF domain protein
LotjaGi5g1v0040200	5.08e-13	1.245	0.25	0.055	1.24e-08			Protein phosphatase 2C-like protein		AT5G26010	Protein phosphatase 2C family protein
LotjaGi6g1v0191700	5.17e-13	-1.275	0.083	0.426	1.26e-08			Late embryogenesis abundant (LEA) hydroxyproline-rich glycoprotein family	protoplast-induced	AT2G27080	Late embryogenesis abundant (LEA) hydroxyproline-rich glycoprotein family
LotjaGi5g1v0359300	5.2e-13	0.451	0.083	0.001	1.27e-08			Chalcone-flavonone isomerase family protein		AT3G55120	Chalcone-flavanone isomerase family protein
LotjaGi3g1v0408100	5.32e-13	-1.255	0.146	0.509	1.3e-08			LL-diaminopimelate aminotransferase		AT3G14280	LL-diaminopimelate aminotransferase
LotjaGi5g1v0341800-LC	5.34e-13	0.98	0.552	0.462	1.3e-08
LotjaGi1g1v0632100	5.39e-13	-1.034	0	0.243	1.32e-08			Short-chain dehydrogenase/reductase		AT3G26760	NAD(P)-binding Rossmann-fold superfamily protein
LotjaGi6g1v0228700	5.4e-13	-1.556	0.062	0.394	1.32e-08			Harbinger transposase-derived nuclease	protoplast-induced	AT5G12010	nuclease
LotjaGi4g1v0246100	5.59e-13	1.074	0.177	0.043	1.36e-08			Integral membrane HPP family protein		AT5G62720	Integral membrane HPP family protein
LotjaGi1g1v0033800	6.55e-13	0.886	0.688	0.58	1.6e-08			Cytochrome P450 family protein; Transmembrane protein 14C		AT5G36110	cytochrome P450, family 716, subfamily A, polypeptide 1; AT3G20510;Transmembrane proteins 14C; AT2G42850;cytochrome P450, family 718
LotjaGi4g1v0456400	6.57e-13	-1.574	0.135	0.498	1.6e-08			Nudix hydrolase-like protein	protoplast-induced	AT2G01670	nudix hydrolase homolog 17
LotjaGi4g1v0412400	6.62e-13	-0.865	0.052	0.352	1.62e-08			NAC domain protein	protoplast-induced	AT5G63790	NAC domain containing protein 102
LotjaGi4g1v0015600	7.41e-13	-0.959	0.083	0.423	1.81e-08			RNA-binding family protein		AT1G11650	RNA-binding (RRM/RBD/RNP motifs) family protein
LotjaGi1g1v0737600	7.51e-13	-1.103	0.104	0.447	1.83e-08			U-box domain-containing family protein	protoplast-induced	AT3G52450	plant U-box 22
LotjaGi2g1v0251400	8.06e-13	-1.728	0.104	0.452	1.97e-08			Zinc finger AN1 domain stress-associated protein	protoplast-induced	AT3G28210	zinc finger (AN1-like) family protein
LotjaGi5g1v0135600	8.07e-13	0.929	0.427	0.373	1.97e-08			Calcium-binding EF-hand protein		AT3G10300	Calcium-binding EF-hand family protein
LotjaGi4g1v0322200	8.08e-13	0.947	0.458	0.398	1.97e-08			Stress responsive A/B barrel domain protein		AT3G17210	heat stable protein 1
LotjaGi3g1v0478800	8.19e-13	0.526	0.104	0.003	2e-08			Subtilisin-like protease		AT2G04160	Subtilisin-like serine endopeptidase family protein
LotjaGi6g1v0274100	8.37e-13	-0.961	0.021	0.305	2.04e-08			Patatin		AT2G39220	PATATIN-like protein 6
LotjaGi1g1v0517300	8.38e-13	0.551	0.073	0	2.04e-08			2-oxoglutarate (2OG) and Fe(II)-dependent oxygenase superfamily protein		AT5G24530	2-oxoglutarate (2OG) and Fe(II)-dependent oxygenase superfamily protein
LotjaGi6g1v0189400-LC	8.51e-13	-1.868	0	0.239	2.08e-08			tRNA-2-methylthio-N(6)-dimethylallyladenosine synthase
LotjaGi6g1v0355300	8.87e-13	1.048	0.427	0.286	2.16e-08			60S ribosomal protein L44		AT3G23390	Zinc-binding ribosomal protein family protein
LotjaGi3g1v0094200	9.05e-13	-1.32	0.062	0.391	2.21e-08			Non-specific serine/threonine protein kinase		AT5G58380	SOS3-interacting protein 1
LotjaGi2g1v0002800-LC	9.46e-13	1.74	0.448	0.324	2.31e-08			Dynein heavy chain; Unknown protein; Pollen protein Ole E I-like protein; Extensin			; AT3G12440;Polynucleotidyl transferase, ribonuclease H-like superfamily protein; AT1G21310;extensin 3
LotjaGi4g1v0452200	1.01e-12	-1.715	0.125	0.468	2.46e-08			3-phosphoshikimate 1-carboxyvinyltransferase		AT1G13360	hypothetical protein
LotjaGi1g1v0382900	1.02e-12	-0.786	0.021	0.302	2.48e-08			Clathrin assembly family protein		AT2G25430	epsin N-terminal homology (ENTH) domain-containing protein / clathrin assembly protein-like protein
LotjaGi6g1v0252800	1.07e-12	-1.443	0.031	0.333	2.62e-08			Ethylene-responsive transcription factor		AT3G16770	ethylene-responsive element binding protein
LotjaGi3g1v0329100	1.07e-12	-2.36	0.073	0.4	2.61e-08			Plant invertase/pectin methylesterase inhibitor superfamily protein	protoplast-induced	AT5G62350	Plant invertase/pectin methylesterase inhibitor superfamily protein
LotjaGi4g1v0208900	1.11e-12	-1.476	0.021	0.311	2.7e-08			Acid invertase 1		AT1G12240	Glycosyl hydrolases family 32 protein
LotjaGi4g1v0326900	1.14e-12	0.999	0.365	0.293	2.77e-08			Stress responsive A/B barrel domain protein		AT2G31670	Stress responsive alpha-beta barrel domain protein
LotjaGi5g1v0009100	1.2e-12	-1.293	0.604	0.85	2.92e-08			Histone H3		AT4G40030	Histone superfamily protein
LotjaGi6g1v0145100	1.24e-12	-1.219	0.052	0.37	3.02e-08			Serine acetyltransferase		AT3G13110	serine acetyltransferase 2;2
LotjaGi5g1v0027000	1.29e-12	0.805	0.531	0.542	3.15e-08			Polyadenylate-binding protein		AT1G49760	poly(A) binding protein 8
LotjaGi2g1v0393100	1.42e-12	-1.765	0.01	0.283	3.48e-08			Homeobox protein, putative		AT4G36740	homeobox protein 40
LotjaGi4g1v0012700	1.45e-12	-1.057	0	0.235	3.55e-08			L-ascorbate oxidase like		AT4G22010	SKU5 similar 4
LotjaGi4g1v0048400	1.49e-12	-1.223	0.135	0.489	3.65e-08			Sugar transporter		AT1G11260	sugar transporter 1
LotjaGi6g1v0042100	1.51e-12	-1.321	0	0.235	3.7e-08			Expansin		AT2G40610	expansin A8
LotjaGi3g1v0413600	1.59e-12	-1.716	0.135	0.481	3.88e-08			Lipoxygenase	protoplast-induced	AT1G72520	PLAT/LH2 domain-containing lipoxygenase family protein
LotjaGi4g1v0307700	1.6e-12	-1.396	0.135	0.489	3.9e-08			WRKY family transcription factor	protoplast-induced	AT4G31550	WRKY DNA-binding protein 11
LotjaGi3g1v0120100	1.68e-12	-0.988	0.01	0.281	4.11e-08			Polyamine oxidase, putative	protoplast-induced	AT5G13700	polyamine oxidase 1
LotjaGi6g1v0363100	1.69e-12	1.05	0.625	0.498	4.12e-08			60S ribosomal protein L27		AT4G15000	Ribosomal L27e protein family
LotjaGi5g1v0001500	1.8e-12	-0.961	0	0.233	4.39e-08			L-ascorbate oxidase like		AT1G41830	SKU5-similar 6; AT1G76160;SKU5 similar 5
LotjaGi2g1v0347400-LC	1.84e-12	0.462	0.062	0	4.49e-08			Transmembrane 9 superfamily member; Bifunctional inhibitor/lipid-transfer protein/seed storage 2S albumin superfamily protein		AT3G17920	Outer arm dynein light chain 1 protein; AT2G44290;Bifunctional inhibitor/lipid-transfer protein/seed storage 2S albumin superfamily protein
LotjaGi2g1v0457400	1.86e-12	-0.849	0	0.233	4.53e-08			Glycoprotein membrane GPI-anchored protein		AT3G06035	Glycoprotein membrane precursor GPI-anchored
LotjaGi2g1v0448100	1.87e-12	0.515	0.073	0.001	4.55e-08			Eukaryotic aspartyl protease family protein		AT5G33340	Eukaryotic aspartyl protease family protein; AT1G64830;Eukaryotic aspartyl protease family protein
LotjaGi2g1v0303900	1.89e-12	1.035	0.688	0.511	4.61e-08			60S ribosomal L34-like protein		AT1G26880	Ribosomal protein L34e superfamily protein
LotjaGi5g1v0004400	1.96e-12	-1.108	0.094	0.432	4.78e-08			Villin-1-like protein	protoplast-induced	AT1G75860	DNA ligase
LotjaGi3g1v0123300	2.03e-12	-1.391	0.208	0.57	4.94e-08			ADP,ATP carrier protein, mitochondrial; Adp,atp carrier protein, mitochondrial		AT5G13490	ADP/ATP carrier 2
LotjaGi1g1v0148400	2.13e-12	0.901	0.073	0.003	5.2e-08			Glucan 1,3-beta-glucosidase		AT3G26130	Cellulase (glycosyl hydrolase family 5) protein
LotjaGi4g1v0282000	2.32e-12	1.032	0.677	0.556	5.66e-08			30S ribosomal protein S17		AT5G23740	ribosomal protein S11-beta
LotjaGi1g1v0769400	2.36e-12	1.332	0.479	0.214	5.76e-08			Epoxide hydrolase 2		AT3G05600	alpha/beta-Hydrolases superfamily protein
LotjaGi5g1v0331100	2.38e-12	-0.822	0.052	0.361	5.8e-08			Ribose-5-phosphate isomerase A	protoplast-induced	AT2G01290	ribose-5-phosphate isomerase 2
LotjaGi4g1v0442100	2.44e-12	0.997	0.552	0.402	5.96e-08			60S ribosomal protein L31		AT5G56710	Ribosomal protein L31e family protein
LotjaGi1g1v0480900	2.61e-12	1.599	0.375	0.265	6.36e-08			Cytochrome P450		AT3G26310	cytochrome P450, family 71, subfamily B, polypeptide 35
LotjaGi2g1v0306600	2.65e-12	-0.846	0	0.23	6.46e-08			Homeobox protein, putative		AT1G69780	Homeobox-leucine zipper protein family
LotjaGi4g1v0223300	2.73e-12	-1.247	0.083	0.401	6.66e-08			Adenylate kinase		AT5G63400	adenylate kinase 1
LotjaGi1g1v0348900	2.73e-12	1.171	0.292	0.151	6.67e-08			Transcription factor		AT5G50010	transcription factor bHLH145
LotjaGi3g1v0554800	2.88e-12	1.032	0.344	0.29	7.03e-08			Chaperone dnaJ-like protein		AT5G61670	orange protein
LotjaGi2g1v0160200	2.93e-12	1.283	0.5	0.188	7.14e-08			Peroxidase		AT1G05260	Peroxidase superfamily protein
LotjaGi4g1v0449200-LC	3.05e-12	1.019	0.688	0.548	7.44e-08
LotjaGi1g1v0405300	3.31e-12	1.654	0.375	0.117	8.07e-08			Peroxidase		AT1G30870	Peroxidase superfamily protein
LotjaGi4g1v0429900	3.35e-12	1.033	0.354	0.226	8.18e-08			Plant/F1M20-13 protein; Monodehydroascorbate reductase		AT1G63930	from the Czech 'roh' meaning 'corner'; AT1G63940;monodehydroascorbate reductase 6
LotjaGi3g1v0398400	3.49e-12	-1.949	0.062	0.375	8.53e-08			Myb transcription factor	protoplast-induced	AT5G49330	myb domain protein 111
LotjaGi4g1v0408100	3.5e-12	-0.982	0.042	0.344	8.53e-08			U-box domain-containing family protein		AT5G64660	CYS, MET, PRO, and GLY protein 2
LotjaGi4g1v0176100	3.51e-12	-1.118	0.094	0.428	8.57e-08			Desaturase		AT2G46210	Fatty acid/sphingolipid desaturase
LotjaGi2g1v0360900	3.83e-12	-4.34	0.021	0.3	9.36e-08			Late embryogenesis abundant (LEA) protein-related	protoplast-induced	AT5G60520	Late embryogenesis abundant (LEA) protein-like protein
LotjaGi2g1v0453000	3.91e-12	-1.314	0.156	0.511	9.53e-08			12-oxophytodienoate reductase-like protein; 12-oxophytodienoate reductase		AT1G76690	12-oxophytodienoate reductase 2
LotjaGi1g1v0693700	3.95e-12	0.969	0.604	0.547	9.64e-08			30S ribosomal protein S12		AT5G02960	Ribosomal protein S12/S23 family protein
LotjaGi1g1v0735400	4.05e-12	-1.044	0.01	0.275	9.88e-08			HVA22-like protein		AT2G36020	HVA22-like protein J
LotjaGi1g1v0796600	4.08e-12	0.972	0.792	0.694	9.95e-08			60S acidic ribosomal protein P1		AT5G24510	60S acidic ribosomal protein family
LotjaGi1g1v0756400	4.23e-12	-1.76	0.073	0.394	1.03e-07			Boron transporter-like protein		AT3G62270	HCO3- transporter family
LotjaGi1g1v0244400	4.74e-12	0.89	0.146	0.02	1.16e-07			Protein phosphatase 2C-like; Protein phosphatase 2c, putative		AT1G34750	Protein phosphatase 2C family protein
LotjaGi6g1v0145800	4.98e-12	0.761	0.115	0.017	1.22e-07			Cytochrome P450		AT3G26310	cytochrome P450, family 71, subfamily B, polypeptide 35
LotjaGi1g1v0268900	5.28e-12	-1.797	0	0.225	1.29e-07			O-methyltransferase		AT4G35160	O-methyltransferase family protein
LotjaGi3g1v0063600	5.45e-12	0.827	0.531	0.55	1.33e-07			Chaperone protein dnaJ, putative		AT5G22060	DNAJ homologue 2
LotjaGi3g1v0134600	5.46e-12	1.122	0.354	0.236	1.33e-07			Kinase family protein		AT1G79570	kinase superfamily with octicosapeptide/Phox/Bem1p domain-containing protein
LotjaGi4g1v0128300	5.53e-12	-0.944	0.01	0.273	1.35e-07			Chaperone DnaJ-like protein		AT4G36040	Chaperone DnaJ-domain superfamily protein
LotjaGi1g1v0292700	5.59e-12	-1.131	0.156	0.506	1.36e-07			Cytochrome b5		AT5G53560	cytochrome B5 isoform E
LotjaGi1g1v0149600-LC	5.62e-12	-2.554	0.042	0.336	1.37e-07			Ribonuclease H; RNA-directed DNA polymerase (Reverse transcriptase); Ribonuclease H	protoplast-induced	AT5G61090	Polynucleotidyl transferase, ribonuclease H-like superfamily protein; AT4G29090;Ribonuclease H-like superfamily protein
LotjaGi3g1v0038800	5.72e-12	-2.354	0.094	0.415	1.4e-07			Kunitz trypsin inhibitor	protoplast-induced	AT1G17860	Kunitz family trypsin and protease inhibitor protein
LotjaGi4g1v0261500	5.95e-12	-1.148	0.177	0.531	1.45e-07			Calmodulin, putative		AT1G18530	EF hand calcium-binding protein family
LotjaGi3g1v0329000	5.97e-12	1.044	0.167	0.026	1.46e-07			Plant invertase/pectin methylesterase inhibitor superfamily protein, putative		AT1G62760	Plant invertase/pectin methylesterase inhibitor superfamily protein
LotjaGi3g1v0173200	7.14e-12	-0.994	0.031	0.317	1.74e-07			Arogenate dehydratase		AT1G08250	arogenate dehydratase 6
LotjaGi5g1v0194700	7.25e-12	-1.558	0.062	0.375	1.77e-07			DUF1442 family protein		AT5G62280	DUF1442 family protein (DUF1442)
LotjaGi6g1v0222600	7.25e-12	-1.311	0.323	0.664	1.77e-07			Jasmonate zim-domain protein	protoplast-induced	AT1G19180	jasmonate-zim-domain protein 1
LotjaGi4g1v0193700	7.99e-12	0.896	0.75	0.68	1.95e-07			60S ribosomal protein L37a		AT3G10950	Zinc-binding ribosomal protein family protein
LotjaGi3g1v0448400	8.09e-12	-0.686	0.031	0.307	1.97e-07			Proteophosphoglycan-like protein, putative		AT3G54680	proteophosphoglycan-like protein
LotjaGi3g1v0520900	8.36e-12	-1.22	0.031	0.317	2.04e-07			Ubiquitin-conjugating enzyme E2; Rac-like GTP-binding protein	protoplast-induced	AT1G64230	ubiquitin-conjugating enzyme 28; AT4G35020;RAC-like 3; AT5G53300;ubiquitin-conjugating enzyme 10
LotjaGi4g1v0334400	8.46e-12	-1.188	0.094	0.422	2.06e-07			Alkaline/neutral invertase	protoplast-induced	AT3G06500	Plant neutral invertase family protein
LotjaGi3g1v0098200	8.6e-12	0.782	0.125	0.007	2.1e-07			Serine/threonine-protein kinase; Receptor kinase		AT4G27290	S-locus lectin protein kinase family protein; AT4G27300;S-locus lectin protein kinase family protein
LotjaGi3g1v0469500	8.73e-12	-0.354	0.031	0.262	2.13e-07			Acid phosphatase/vanadium-dependent haloperoxidase		AT3G21610	Acid phosphatase/vanadium-dependent haloperoxidase-related protein
LotjaGi6g1v0334000	8.92e-12	-1.48	0.031	0.316	2.18e-07			Stem-specific TSJT1-like protein	protoplast-induced	AT4G27450	aluminum induced protein with YGL and LRDR motifs
LotjaGi1g1v0500600	9.25e-12	-1.567	0.083	0.402	2.26e-07			Aldose 1-epimerase		AT5G15140	Galactose mutarotase-like superfamily protein
LotjaGi1g1v0103100	9.47e-12	-1.086	0.052	0.355	2.31e-07			Cbs domain protein		AT5G10860	Cystathionine beta-synthase (CBS) family protein
LotjaGi1g1v0472200	1.01e-11	-1.333	0.062	0.366	2.46e-07			Phosphomannomutase	protoplast-induced	AT2G45790	phosphomannomutase
LotjaGi3g1v0424000	1.05e-11	-1.131	0.01	0.266	2.56e-07			Cell-wall invertase		AT3G13790	Glycosyl hydrolases family 32 protein
LotjaGi4g1v0293400	1.05e-11	-1.534	0.167	0.506	2.55e-07			Tetraspanin family protein	protoplast-induced	AT2G23810	tetraspanin8
LotjaGi3g1v0284700	1.06e-11	-1.043	0.052	0.354	2.58e-07			Haloacid dehalogenase-like hydrolase	protoplast-induced	AT5G59480	Haloacid dehalogenase-like hydrolase (HAD) superfamily protein
LotjaGi1g1v0014300	1.1e-11	-2.628	0.031	0.307	2.67e-07			Albumin-2 protein		AT1G54450	Calcium-binding EF-hand family protein
LotjaGi5g1v0211100	1.11e-11	-2.619	0.021	0.288	2.7e-07			Auxin-induced in root cultures protein 12		AT3G07390	auxin-induced in root cultures-like protein
LotjaGi3g1v0131600	1.11e-11	-1.104	0.01	0.268	2.7e-07			DNA-3-methyladenine glycosylase, putative		AT3G12710	DNA glycosylase superfamily protein
LotjaGi5g1v0089300	1.15e-11	-2.312	0.167	0.506	2.82e-07			Late embryogenesis abundant protein, putative	protoplast-induced	AT2G36640	embryonic cell protein 63
LotjaGi5g1v0078200	1.17e-11	-0.902	0	0.219	2.86e-07			senescence regulator (Protein of unknown function, DUF584)		AT5G03230	senescence regulator (Protein of unknown function, DUF584)
LotjaGi3g1v0104600	1.19e-11	-0.757	0.01	0.267	2.91e-07			Isopentenyl-diphosphate delta-isomerase		AT5G55610	isopentenyl-diphosphate delta-isomerase
LotjaGi5g1v0106300	1.23e-11	-1.074	0.125	0.462	3e-07			Syntaxin, putative		AT3G11820	syntaxin of plants 121
LotjaGi1g1v0555000	1.26e-11	1.8	0.198	0.032	3.07e-07			Bidirectional sugar transporter SWEET		AT5G13170	senescence-associated gene 29
LotjaGi3g1v0444700	1.35e-11	0.957	0.188	0.14	3.28e-07			Calcium channel, putative		AT4G03560	two-pore channel 1
LotjaGi2g1v0354800	1.39e-11	0.59	0.073	0.001	3.4e-07			Syntaxin-binding protein 5		AT4G35560	Transducin/WD40 repeat-like superfamily protein
LotjaGi4g1v0237100	1.41e-11	-1.121	0.115	0.446	3.44e-07			Aldehyde dehydrogenase		AT1G74920	aldehyde dehydrogenase 10A8
LotjaGi1g1v0714900	1.48e-11	1.182	0.323	0.092	3.61e-07			Beta-carotene isomerase D27, chloroplastic		AT1G03055	beta-carotene isomerase D27-like protein
LotjaGi4g1v0049200	1.56e-11	-1.179	0.062	0.367	3.8e-07			F-box protein	protoplast-induced	AT1G61340	F-box family protein
LotjaGi2g1v0141600	1.57e-11	0.336	0.052	0	3.84e-07			Transcription factor MADS box		AT5G60440	AGAMOUS-like 62
LotjaGi2g1v0331600	1.6e-11	-0.973	0.146	0.487	3.9e-07			Auxin-responsive protein		AT2G22670	indoleacetic acid-induced protein 8
LotjaGi5g1v0013700	1.62e-11	0.808	0.167	0.016	3.95e-07			Dihydroflavonol 4-reductase		AT5G42800	dihydroflavonol 4-reductase
LotjaGi5g1v0045800	1.62e-11	1.069	0.396	0.213	3.95e-07			40S ribosomal protein S27		AT3G61110	ribosomal protein S27
LotjaGi1g1v0295300	1.7e-11	0.59	0.167	0.019	4.15e-07			RNA-binding family protein, putative		AT2G46780	RNA-binding (RRM/RBD/RNP motifs) family protein
LotjaGi5g1v0099000	1.73e-11	0.907	0.448	0.417	4.23e-07			Ubiquitin, putative		AT2G36170	60S ribosomal protein L40-1
LotjaGi6g1v0255400	1.76e-11	-1.237	0.073	0.382	4.3e-07			CheY-like two-component responsive regulator family protein		AT4G18020	CheY-like two-component responsive regulator family protein
LotjaGi5g1v0294100	1.78e-11	-1.524	0.156	0.493	4.33e-07			Acidic chitinase		AT5G24090	chitinase A
LotjaGi2g1v0281100	1.82e-11	-0.617	0.031	0.277	4.44e-07			AP2/B3 transcription factor family protein		AT1G25560	AP2/B3 transcription factor family protein
LotjaGi1g1v0118100	1.82e-11	-1.105	0.146	0.484	4.45e-07			Protein phosphatase 2C	protoplast-induced	AT2G30020	Protein phosphatase 2C family protein
LotjaGi2g1v0432500	1.83e-11	1.593	0.333	0.152	4.47e-07			Thaumatin		AT4G11650	osmotin 34
LotjaGi3g1v0348000	1.86e-11	-1.088	0.042	0.324	4.54e-07			Blue copper-like protein		AT5G15350	early nodulin-like protein 17
LotjaGi5g1v0235300	1.91e-11	-1.12	0.01	0.264	4.66e-07			origin recognition complex subunit 3	protoplast-induced	AT5G26731	hypothetical protein
LotjaGi1g1v0680200	2.01e-11	-1.374	0.521	0.753	4.91e-07			Enolase		AT2G36530	Enolase
LotjaGi2g1v0237900	2.02e-11	-1.167	0	0.214	4.94e-07			ATP-dependent Clp protease proteolytic subunit		AT3G03280	hypothetical protein
LotjaGi1g1v0443800	2.03e-11	-1.225	0.146	0.485	4.96e-07			Pyruvate decarboxylase	protoplast-induced	AT4G33070	Thiamine pyrophosphate dependent pyruvate decarboxylase family protein; AT5G54960;pyruvate decarboxylase-2
LotjaGi4g1v0085200	2.21e-11	0.862	0.219	0.055	5.4e-07			Glucan endo-1,3-beta-glucosidase		AT5G24318	O-Glycosyl hydrolases family 17 protein
LotjaGi1g1v0753100	2.29e-11	-0.637	0.115	0.418	5.58e-07			Cathepsin B-like cysteine protease		AT1G02305	Cysteine proteinases superfamily protein
LotjaGi5g1v0231500	2.32e-11	-0.669	0.188	0.516	5.66e-07			Transcription factor, putative		AT1G09250	basic helix-loop-helix (bHLH) DNA-binding superfamily protein
LotjaGi1g1v0224700	2.32e-11	-1.151	0.333	0.681	5.65e-07			Glutamate synthase, putative		AT5G53460	NADH-dependent glutamate synthase 1
LotjaGi5g1v0241500	2.35e-11	-1.302	0.271	0.596	5.73e-07			ADP-ribosylation factor		AT1G10630	ADP-ribosylation factor A1F; AT5G14670;ADP-ribosylation factor A1B
LotjaGi1g1v0581200-LC	2.47e-11	0.74	0.177	0.051	6.03e-07			Casein kinase II subunit alpha		AT2G20480	hypothetical protein
LotjaGi1g1v0712200	2.55e-11	-1.646	0.073	0.379	6.23e-07			Cytochrome P450, putative	protoplast-induced	AT5G63450	cytochrome P450, family 94, subfamily B, polypeptide 1
LotjaGi4g1v0032400	2.79e-11	0.982	0.427	0.296	6.81e-07			60S ribosomal protein L44		AT3G23390	Zinc-binding ribosomal protein family protein
LotjaGi6g1v0332900	2.84e-11	-1.181	0.25	0.6	6.92e-07			Rubber elongation factor protein		AT3G05500	Rubber elongation factor protein (REF)
LotjaGi6g1v0255000	2.88e-11	1.228	0.823	0.713	7.04e-07			Class-10 pathogenesis-related protein 1		AT2G40330	PYR1-like 6; AT1G24020;MLP-like protein 423
LotjaGi1g1v0102900	2.89e-11	-1.206	0.031	0.296	7.05e-07			Late embryogenesis abundant (LEA) hydroxyproline-rich glycoprotein	protoplast-induced	AT1G65690	Late embryogenesis abundant (LEA) hydroxyproline-rich glycoprotein family
LotjaGi3g1v0500600	2.9e-11	0.94	0.417	0.337	7.07e-07			Calreticulin		AT1G08450	calreticulin 3
LotjaGi3g1v0163000	2.94e-11	-0.97	0.052	0.342	7.17e-07			senescence regulator (Protein of unknown function, DUF584)		AT3G45210	transcription initiation factor TFIID subunit (Protein of unknown function, DUF584)
LotjaGi2g1v0298400	3.16e-11	-0.741	0	0.21	7.71e-07			DUF538 family protein (Protein of unknown function, DUF538)		AT2G03350	DUF538 family protein (Protein of unknown function, DUF538)
LotjaGi1g1v0751400	3.27e-11	0.776	0.406	0.442	7.99e-07			Aspartic proteinase		AT1G11910	aspartic proteinase A1
LotjaGi2g1v0235800	3.31e-11	-0.538	0.021	0.263	8.09e-07			Activator of 90 kDa heat shock ATPase		AT5G58110	chaperone binding / ATPase activator
LotjaGi3g1v0115600	3.31e-11	-1.691	0.073	0.379	8.08e-07			Dirigent protein		AT3G58090	Disease resistance-responsive (dirigent-like protein) family protein; AT1G22900;Disease resistance-responsive (dirigent-like protein) family protein
LotjaGi6g1v0292600	3.41e-11	-0.785	0.042	0.322	8.31e-07			B-cell receptor-associated protein 31		AT5G42570	B-cell receptor-associated 31-like protein
LotjaGi1g1v0615400	3.43e-11	0.564	0.135	0.009	8.38e-07			Alpha/beta-Hydrolases superfamily protein		AT5G14390	alpha/beta-Hydrolases superfamily protein
LotjaGi4g1v0014800	3.5e-11	-1.395	0.333	0.672	8.54e-07			Peroxidase		AT4G21960	Peroxidase superfamily protein
LotjaGi3g1v0283700	3.62e-11	-1.049	0.646	0.839	8.83e-07			Triosephosphate isomerase		AT3G55440	triosephosphate isomerase
LotjaGi3g1v0397000	3.74e-11	0.998	0.219	0.047	9.12e-07			Auxin response factor		AT3G61830	auxin response factor 18
LotjaGi3g1v0228100	3.99e-11	0.856	0.198	0.133	9.75e-07			Serine carboxypeptidase-like protein		AT5G09640	serine carboxypeptidase-like 19
LotjaGi4g1v0018900	4e-11	0.863	0.344	0.293	9.77e-07			Spermidine/putrescine import ATP-binding protein PotA		AT1G30880	hypothetical protein
LotjaGi2g1v0336400	4.09e-11	-1.172	0.083	0.393	9.97e-07			Lysine-specific demethylase	protoplast-induced	AT5G46910	Transcription factor jumonji (jmj) family protein / zinc finger (C5HC2 type) family protein
LotjaGi3g1v0074900	4.11e-11	0.776	0.229	0.253	1e-06			Calcium-binding EF hand protein		AT1G64850	Calcium-binding EF hand family protein
LotjaGi3g1v0080500	4.16e-11	-1.176	0.115	0.438	1.01e-06			Calcium-binding family protein	protoplast-induced	AT5G54490	pinoid-binding protein 1
LotjaGi6g1v0308500	4.23e-11	0.733	0.469	0.529	1.03e-06			La; Phospho-N-acetylmuramoyl-pentapeptide-transferase, putative		AT5G46250	RNA-binding protein; AT4G18270;translocase 11
LotjaGi2g1v0359700	4.25e-11	-1.884	0.125	0.443	1.04e-06			Aquaporin		AT4G35100	plasma membrane intrinsic protein 3
LotjaGi3g1v0350700	4.25e-11	0.983	0.344	0.224	1.04e-06			40S ribosomal protein S12; XH/XS domain protein		AT2G32060	Ribosomal protein L7Ae/L30e/S12e/Gadd45 family protein; AT1G15910;XH/XS domain-containing protein
LotjaGi6g1v0230200	4.32e-11	-1.62	0.042	0.32	1.05e-06			Calmodulin-binding family protein	protoplast-induced	AT4G33050	calmodulin-binding family protein
LotjaGi5g1v0260400	4.73e-11	-0.566	0.104	0.399	1.15e-06			Histidine phosphotransfer protein		AT1G03430	histidine-containing phosphotransfer factor 5
LotjaGi3g1v0280900	4.81e-11	-1.098	0.146	0.476	1.18e-06			Ras-related protein Rab-8A		AT5G59840	Ras-related small GTP-binding family protein; AT3G46060;RAB GTPase homolog 8A
LotjaGi4g1v0035300	4.86e-11	1.011	0.406	0.313	1.19e-06			Protein phosphatase 2C-like protein		AT1G34750	Protein phosphatase 2C family protein
LotjaGi6g1v0018600	4.86e-11	-0.852	0.042	0.322	1.19e-06			SLL1 protein		AT1G72020	TonB-dependent heme receptor A
LotjaGi6g1v0331100	4.92e-11	-1.042	0.01	0.25	1.2e-06			DUF506 family protein		AT4G32480	sugar phosphate exchanger, putative (DUF506)
LotjaGi1g1v0555200	5.03e-11	-1.889	0.156	0.464	1.23e-06			NAC domain protein	protoplast-induced	AT5G13180	NAC domain containing protein 83
LotjaGi3g1v0031300-LC	5.23e-11	0.966	0.344	0.21	1.28e-06
LotjaGi1g1v0429300	5.62e-11	-0.688	0.021	0.267	1.37e-06			Dihydroxy-acid dehydratase 1		AT3G43210	ATP binding microtubule motor family protein
LotjaGi5g1v0175000	5.7e-11	-0.93	0.031	0.3	1.39e-06			Phospholipase A1	protoplast-induced	AT2G30550	alpha/beta-Hydrolases superfamily protein
LotjaGi1g1v0135200	5.82e-11	0.491	0.167	0.247	1.42e-06			Transcription initiation factor IIA subunit 2		AT4G24440	transcription initiation factor IIA gamma chain / TFIIA-gamma (TFIIA-S)
LotjaGi1g1v0295900	5.84e-11	-1.105	0.073	0.375	1.42e-06			StAR-related lipid transfer protein	protoplast-induced	AT1G64720	Polyketide cyclase/dehydrase and lipid transport superfamily protein
LotjaGi3g1v0091200	5.93e-11	-1.221	0.062	0.358	1.45e-06			Glycosyltransferase		AT1G22340	UDP-glucosyl transferase 85A7
LotjaGi2g1v0121800	6.03e-11	-0.558	0.177	0.503	1.47e-06			Calcium-dependent lipid-binding domain protein		AT5G23950	Calcium-dependent lipid-binding (CaLB domain) family protein
LotjaGi3g1v0148400	6.41e-11	-1.558	0.302	0.637	1.56e-06			Polyubiquitin	protoplast-induced	AT4G05320	polyubiquitin 10; AT4G02890;Ubiquitin family protein
LotjaGi3g1v0010900	6.42e-11	-2.091	0	0.205	1.57e-06			cotton fiber-like protein (DUF761)		AT1G15385	cotton fiber protein
LotjaGi5g1v0357700-LC	6.72e-11	-0.686	0.021	0.27	1.64e-06
LotjaGi3g1v0062600	6.96e-11	-1.944	0.01	0.247	1.7e-06			Annexin-like protein		AT2G38750	annexin 4
LotjaGi3g1v0363800-LC	6.96e-11	1.027	0.542	0.442	1.7e-06
LotjaGi3g1v0500500	7.17e-11	0.913	0.208	0.087	1.75e-06			Hydroxyacylglutathione hydrolase		AT1G06130	glyoxalase 2-4
LotjaGi1g1v0698500	7.3e-11	-1.209	0.177	0.513	1.78e-06			Histone H2B		AT2G37470	Histone superfamily protein
LotjaGi5g1v0278800	7.34e-11	-0.958	0.052	0.339	1.79e-06			Zinc finger family protein		AT1G34370	C2H2 and C2HC zinc fingers superfamily protein
LotjaGi6g1v0054100	7.56e-11	-1.26	0.125	0.447	1.85e-06			U-box domain-containing family protein	protoplast-induced	AT5G37490	ARM repeat superfamily protein
LotjaGi3g1v0462100	7.56e-11	-1.248	0.042	0.319	1.84e-06			Calcium-binding family protein	protoplast-induced	AT5G54490	pinoid-binding protein 1
LotjaGi2g1v0301600	7.6e-11	-0.729	0.031	0.297	1.85e-06			cAMP-regulated phosphoprotein-like protein		AT5G64130	cAMP-regulated phosphoprotein 19-related protein
LotjaGi6g1v0258800	7.65e-11	-1.126	0.104	0.419	1.87e-06			ATP-citrate synthase, putative		AT3G06650	ATP-citrate lyase B-1
LotjaGi5g1v0105800	7.88e-11	0.408	0.104	0.004	1.92e-06			U-box domain-containing family protein		AT3G11840	E3 ubiquitin-protein ligase PUB24-like protein
LotjaGi4g1v0349000	7.9e-11	0.928	0.271	0.194	1.93e-06			Small nuclear ribonucleoprotein		AT2G47640	Small nuclear ribonucleoprotein family protein
LotjaGi1g1v0656700	8.02e-11	-0.83	0.25	0.593	1.96e-06			VQ motif-containing protein	protoplast-induced	AT3G56880	VQ motif-containing protein
LotjaGi1g1v0456400	8.16e-11	-0.984	0.094	0.402	1.99e-06			Protein kinase		AT3G08760	Protein kinase superfamily protein
LotjaGi4g1v0113200	8.29e-11	-0.877	0.031	0.298	2.02e-06			DUF4228 domain protein	protoplast-induced	AT2G23690	HTH-type transcriptional regulator
LotjaGi3g1v0004300	8.31e-11	-0.957	0.104	0.415	2.03e-06			Non-specific serine/threonine protein kinase		AT5G10930	CBL-interacting protein kinase 5
LotjaGi2g1v0295300	8.57e-11	-0.743	0	0.202	2.09e-06			Carbohydrate-binding X8 domain protein		AT1G18650	plasmodesmata callose-binding protein 3
LotjaGi1g1v0216500	8.7e-11	0.991	0.281	0.088	2.12e-06			ATP-binding cassette transporter subfamily A member		AT3G47780	ABC2 homolog 6
LotjaGi6g1v0325400	8.99e-11	0.985	0.385	0.304	2.2e-06			Nudix hydrolase-like protein		AT1G28960	nudix hydrolase homolog 15
LotjaGi3g1v0480500	9.38e-11	1.068	0.406	0.283	2.29e-06			Arogenate dehydratase		AT1G08250	arogenate dehydratase 6
LotjaGi5g1v0003400	9.41e-11	-1.377	0.01	0.246	2.3e-06			Expansin	protoplast-induced	AT1G20190	expansin 11
LotjaGi3g1v0319700	9.41e-11	0.73	0.167	0.029	2.3e-06			WD40 repeat-like protein		AT5G13480	Transducin/WD40 repeat-like superfamily protein
LotjaGi1g1v0739700	9.64e-11	-0.935	0	0.201	2.35e-06			TPX2 (Targeting protein for Xklp2) family protein		AT2G35880	TPX2 (targeting protein for Xklp2) protein family
LotjaGi1g1v0023500	9.72e-11	1.08	0.156	0.017	2.37e-06			Salicylate O-methyltransferase; Carboxyl methyltransferase		AT5G55250	IAA carboxylmethyltransferase 1
LotjaGi1g1v0372000	1.03e-10	0.742	0.406	0.412	2.51e-06			Copper transporter		AT5G20650	copper transporter 5
LotjaGi4g1v0367800	1.04e-10	0.74	0.156	0.017	2.54e-06			Rho GDP-dissociation inhibitor 1		AT3G07880	Immunoglobulin E-set superfamily protein
LotjaGi2g1v0227500	1.09e-10	0.691	0.26	0.245	2.67e-06			Acid phosphatase 1		AT4G29260	HAD superfamily, subfamily IIIB acid phosphatase
LotjaGi5g1v0198100-LC	1.09e-10	1.041	0.25	0.094	2.65e-06
LotjaGi1g1v0699100	1.11e-10	0.889	0.198	0.042	2.71e-06			UNC93-like protein; basic helix-loop-helix (bHLH) DNA-binding superfamily protein		AT3G09470	Major facilitator superfamily protein; AT2G37530;forkhead box protein G1
LotjaGi6g1v0010700	1.11e-10	0.456	0.458	0.557	2.71e-06			Thioredoxin-like protein 4A; Thioredoxin		AT5G08290	mRNA splicing factor, thioredoxin-like U5 snRNP
LotjaGi1g1v0561600	1.11e-10	-0.875	0	0.2	2.7e-06			SAUR-like auxin-responsive family protein		AT5G10990	SAUR-like auxin-responsive protein family
LotjaGi3g1v0094700	1.13e-10	1.177	0.344	0.227	2.77e-06			Dihydroflavonol-4-reductase		AT4G27250	NAD(P)-binding Rossmann-fold superfamily protein
LotjaGi2g1v0155000	1.17e-10	0.764	0.146	0.182	2.87e-06			Embryo-specific 3		AT5G62200	Embryo-specific protein 3, (ATS3)
LotjaGi1g1v0543700	1.21e-10	-0.893	0.042	0.31	2.94e-06			Glucan endo-1,3-beta-glucosidase-like protein	protoplast-induced	AT3G55430	O-Glycosyl hydrolases family 17 protein
LotjaGi6g1v0035600	1.22e-10	-0.644	0.031	0.292	2.97e-06			Serine/arginine rich splicing factor, putative		AT3G13570	SC35-like splicing factor 30A
LotjaGi2g1v0401900-LC	1.25e-10	-1.067	0.031	0.293	3.06e-06
LotjaGi4g1v0406800	1.28e-10	1.158	0.24	0.056	3.12e-06			Zonadhesin		AT1G13650	hypothetical protein
LotjaGi5g1v0002800	1.28e-10	-1.104	0.094	0.4	3.13e-06			Syringolide-induced protein 14-1-1		AT1G76070	hypothetical protein
LotjaGi4g1v0194300	1.32e-10	-0.595	0.115	0.41	3.23e-06			Protein kinase		AT4G33950	Protein kinase superfamily protein
LotjaGi1g1v0598600	1.33e-10	-0.668	0.042	0.307	3.24e-06			Phosphoglycerate mutase family protein		AT3G60450	Phosphoglycerate mutase family protein
LotjaGi6g1v0026700	1.33e-10	-0.755	0.01	0.23	3.26e-06			Subtilisin-like protease		AT2G04160	Subtilisin-like serine endopeptidase family protein
LotjaGi6g1v0246500	1.34e-10	-0.701	0	0.199	3.26e-06			Galactan beta-1,4-galactosyltransferase GALS1		AT5G44670	glycosyltransferase family protein (DUF23)
LotjaGi4g1v0006600	1.34e-10	1.209	0.302	0.11	3.27e-06			Microtubule-associated protein 70-5		AT4G17220	microtubule-associated proteins 70-5
LotjaGi5g1v0319800	1.45e-10	0.915	0.625	0.458	3.54e-06			Tubulin alpha chain		AT1G04820	tubulin alpha-4 chain
LotjaGi3g1v0362200	1.46e-10	0.51	0.115	0.006	3.55e-06			Sulfate transporter, putative		AT3G15990	sulfate transporter 3;4
LotjaGi4g1v0109600	1.52e-10	-2.604	0	0.198	3.7e-06			L-ascorbate oxidase like	protoplast-induced	AT4G37160	SKU5 similar 15
LotjaGi1g1v0278000	1.56e-10	-1.616	0.208	0.529	3.8e-06			Dirigent protein		AT1G65870	Disease resistance-responsive (dirigent-like protein) family protein
LotjaGi4g1v0284700	1.59e-10	-1.841	0.01	0.242	3.89e-06			Chitinase, putative	protoplast-induced	AT4G19810	Glycosyl hydrolase family protein with chitinase insertion domain-containing protein
LotjaGi1g1v0703800	1.68e-10	-0.52	0	0.197	4.1e-06			Cytochrome oxidase complex assembly protein		AT2G20390	cytochrome oxidase complex assembly protein
LotjaGi1g1v0190200	1.69e-10	0.925	0.417	0.401	4.14e-06			Asterix-like protein; Protein Asterix		AT5G07960	asterix-like protein
LotjaGi1g1v0785800	1.73e-10	1.067	0.271	0.082	4.22e-06			Peptidyl-prolyl cis-trans isomerase		AT3G56070	rotamase cyclophilin 2
LotjaGi3g1v0281300	1.76e-10	1.329	0.208	0.038	4.3e-06			forkhead box protein G1		AT1G07795	forkhead box protein G1
LotjaGi5g1v0200300	1.76e-10	-1.17	0.042	0.313	4.29e-06			Cystathionine gamma-lyase	protoplast-induced	AT1G64660	methionine gamma-lyase
LotjaGi3g1v0451900	1.94e-10	-1.34	0.219	0.549	4.72e-06			Protein phosphatase 2c, putative	protoplast-induced	AT4G28400	Protein phosphatase 2C family protein
LotjaGi3g1v0284500	1.95e-10	-1.274	0.094	0.397	4.75e-06			Scarecrow transcription factor family protein		AT2G29060	GRAS family transcription factor
LotjaGi1g1v0695000	1.96e-10	-0.821	0.052	0.321	4.79e-06			Glutathione S-transferase		AT5G02790	Glutathione S-transferase family protein
LotjaGi1g1v0022100	2.08e-10	-2.76	0.031	0.291	5.09e-06			Lipid transfer protein		AT5G55410	Bifunctional inhibitor/lipid-transfer protein/seed storage 2S albumin superfamily protein
LotjaGi4g1v0272800	2.12e-10	0.963	0.729	0.536	5.18e-06			Blue copper protein	protoplast-induced	AT5G20230	blue-copper-binding protein
LotjaGi1g1v0341300	2.14e-10	-1.434	0.062	0.344	5.23e-06			ENTH/ANTH/VHS superfamily protein	protoplast-induced	AT4G40080	ENTH/ANTH/VHS superfamily protein
LotjaGi6g1v0233400	2.22e-10	-1.132	0.135	0.453	5.42e-06			WRKY family transcription factor		AT4G31550	WRKY DNA-binding protein 11
LotjaGi4g1v0221500	2.26e-10	1.034	0.219	0.068	5.52e-06			Molybdenum cofactor sulfurase		AT4G37100	Pyridoxal phosphate (PLP)-dependent transferases superfamily protein
LotjaGi1g1v0560900	2.29e-10	-0.89	0	0.194	5.6e-06			Calcium-binding EF-hand protein	protoplast-induced	AT4G38810	Calcium-binding EF-hand family protein
LotjaGiM1v0004700	2.33e-10	0.754	0.823	0.718	5.68e-06
LotjaGi1g1v0756000	2.34e-10	-1.221	0	0.194	5.71e-06			Short-chain dehydrogenase/reductase		AT2G47140	NAD(P)-binding Rossmann-fold superfamily protein
LotjaGi3g1v0021000	2.4e-10	1.017	0.312	0.268	5.86e-06			Pleiotropic drug resistance ABC transporter; ABC transporter family protein		AT1G59870	ABC-2 and Plant PDR ABC-type transporter family protein
LotjaGi5g1v0007500	2.42e-10	-0.761	0	0.194	5.9e-06			SAUR-like auxin-responsive family protein	protoplast-induced	AT1G75590	SAUR-like auxin-responsive protein family
LotjaGi1g1v0690300	2.44e-10	-1.018	0.042	0.31	5.95e-06			Phenylalanine ammonia-lyase		AT2G37040	PHE ammonia lyase 1
LotjaGi3g1v0336500	2.7e-10	-0.973	0.021	0.254	6.58e-06			Cellulose synthase-like protein		AT4G24010	cellulose synthase like G1
LotjaGi3g1v0399100	2.74e-10	1.016	0.385	0.226	6.7e-06			Calcium-binding family protein		AT2G46600	Calcium-binding EF-hand family protein
LotjaGi2g1v0312800	2.75e-10	-0.905	0.042	0.308	6.7e-06			Hexosyltransferase		AT1G70090	glucosyl transferase family 8
LotjaGi2g1v0429600	2.77e-10	1.273	0.26	0.057	6.76e-06			Expansin-like protein		AT1G12560	expansin A7
LotjaGi5g1v0094300	2.81e-10	-0.617	0.281	0.607	6.85e-06			Zinc finger A20 and AN1 domain stress-associated protein		AT2G36320	A20/AN1-like zinc finger family protein
LotjaGi3g1v0019700	2.9e-10	-1.997	0.052	0.325	7.09e-06			Aquaporin-like protein		AT3G16240	delta tonoplast integral protein
LotjaGi2g1v0286300	2.98e-10	-1.01	0.594	0.844	7.27e-06			S-adenosylmethionine decarboxylase proenzyme		AT3G25570	Adenosylmethionine decarboxylase family protein
LotjaGi2g1v0221100	3.09e-10	0.962	0.333	0.092	7.54e-06			Xyloglucan endotransglucosylase/hydrolase		AT4G28850	xyloglucan endotransglucosylase/hydrolase 26
LotjaGi3g1v0307700	3.11e-10	1.075	0.312	0.144	7.6e-06	CCAMK	Calcium signalling	protein kinase family protein		AT3G10660	calmodulin-domain protein kinase cdpk isoform 2
LotjaGi1g1v0445600	3.12e-10	-0.331	0.062	0.289	7.6e-06			DUF538 family protein (Protein of unknown function, DUF538)		AT3G08890	hypothetical protein (Protein of unknown function, DUF538)
LotjaGi5g1v0014200	3.17e-10	-0.819	0.052	0.324	7.73e-06			Auxilin-related protein 1	protoplast-induced	AT1G75310	auxin-like 1 protein
LotjaGi1g1v0476400	3.2e-10	0.586	0.104	0.013	7.82e-06			Rop guanine nucleotide exchange factor, putative		AT1G01700	RHO guanyl-nucleotide exchange factor 2; AT4G00460;RHO guanyl-nucleotide exchange factor 3
LotjaGi3g1v0130800	3.21e-10	-1.03	0.062	0.344	7.83e-06			Succinate--CoA ligase [ADP-forming] subunit beta; ATP-citrate synthase		AT1G60810	ATP-citrate lyase A-2; AT1G10670;ATP-citrate lyase A-1
LotjaGi1g1v0492000	3.28e-10	-0.751	0	0.191	8.01e-06			Cyclin family protein		AT2G44740	cyclin p4;1
LotjaGi4g1v0436500	3.29e-10	-0.721	0.094	0.382	8.02e-06			Calcineurin B, putative		AT1G64480	calcineurin B-like protein 8
LotjaGi3g1v0369100	3.33e-10	-0.941	0	0.191	8.12e-06			GATA transcription factor		AT4G32890	GATA transcription factor 9
LotjaGi4g1v0275800	3.34e-10	-0.566	0.094	0.366	8.16e-06			ENTH/ANTH/VHS superfamily protein		AT5G35200	ENTH/ANTH/VHS superfamily protein
LotjaGi3g1v0034100	3.47e-10	0.854	0.458	0.404	8.47e-06			Metacaspase		AT1G79340	metacaspase 4
LotjaGi5g1v0107100	3.5e-10	-0.917	0.031	0.287	8.55e-06			EEIG1/EHBP1 protein amino-terminal domain protein		AT3G11760	structural maintenance of chromosomes flexible hinge domain protein
LotjaGi6g1v0302700	3.52e-10	-1.54	0.01	0.239	8.59e-06			Peptide methionine sulfoxide reductase msrB	protoplast-induced	AT4G21860	methionine sulfoxide reductase B 2
LotjaGi4g1v0399100	3.58e-10	-0.793	0	0.191	8.73e-06			Trehalose 6-phosphate phosphatase		AT5G65140	Haloacid dehalogenase-like hydrolase (HAD) superfamily protein
LotjaGi6g1v0194600	3.79e-10	0.995	0.25	0.061	9.25e-06			Glycosyltransferase		AT1G22380	UDP-glucosyl transferase 85A3
LotjaGi2g1v0303500	3.8e-10	-0.287	0.24	0.515	9.27e-06			RING/FYVE/PHD zinc finger superfamily protein		AT2G02960	RING/FYVE/PHD zinc finger superfamily protein
LotjaGi1g1v0584500	3.83e-10	-1.08	0	0.19	9.35e-06			guanylyl cyclase 1; Zinc-finger domain of monoamine-oxidase A repressor R1		AT3G24750	hypothetical protein
LotjaGi3g1v0356900	3.88e-10	-0.693	0.031	0.279	9.46e-06			DUF4050 family protein		AT5G25360	hypothetical protein
LotjaGi3g1v0321700	4.02e-10	-3.613	0	0.19	9.81e-06			Late embryogenesis abundant protein-related		AT5G54370	Late embryogenesis abundant (LEA) protein-like protein
LotjaGi3g1v0184100	4.1e-10	-0.69	0.292	0.623	1e-05			Chaperone protein dnaJ, putative		AT5G22060	DNAJ homologue 2
LotjaGi1g1v0262400	4.14e-10	-0.8	0	0.189	1.01e-05			IAA-amino acid hydrolase ILR1, putative	protoplast-induced	AT1G44350	IAA-amino acid hydrolase ILR1-like 6
LotjaGi1g1v0665200	4.16e-10	0.921	0.167	0.124	1.01e-05			Inorganic pyrophosphatase		AT5G09650	pyrophosphorylase 6
LotjaGi1g1v0341900	4.23e-10	-0.955	0.146	0.459	1.03e-05			Glutathione S-transferase; Glutathione s-transferase, putative		AT2G29420	glutathione S-transferase tau 7
LotjaGi5g1v0323900	4.26e-10	1.003	0.438	0.348	1.04e-05			Leucine-rich repeat receptor-like protein kinase family		AT3G43740	Leucine-rich repeat (LRR) family protein
LotjaGi1g1v0505500	4.29e-10	0.917	0.406	0.308	1.05e-05			Cystathionine gamma-synthase		AT3G01120	Pyridoxal phosphate (PLP)-dependent transferases superfamily protein
LotjaGi4g1v0162100	4.31e-10	0.534	0.094	0.004	1.05e-05			D-ribose-binding periplasmic		AT1G60010	D-ribose-binding periplasmic protein
LotjaGi3g1v0411700	4.35e-10	0.693	0.26	0.272	1.06e-05			RNA-binding family protein		AT1G17370	oligouridylate binding protein 1B
LotjaGi2g1v0416900	4.37e-10	-0.467	0.042	0.279	1.07e-05			Haloacid dehalogenase-like hydrolase		AT2G38740	Haloacid dehalogenase-like hydrolase (HAD) superfamily protein
LotjaGi1g1v0216300	4.47e-10	0.94	0.292	0.107	1.09e-05			ABC(ATP-binding) family transporter; ABC transporter A family protein		AT3G47730	ATP-binding cassette A2
LotjaGi5g1v0048400	4.73e-10	1.137	0.229	0.075	1.16e-05			Kinase family protein		AT2G05940	Protein kinase superfamily protein
LotjaGi1g1v0308500	4.8e-10	0.883	0.615	0.51	1.17e-05			40S ribosomal protein S26		AT3G56340	Ribosomal protein S26e family protein; AT2G40510;Ribosomal protein S26e family protein
LotjaGi1g1v0470800	4.9e-10	-1.121	0	0.188	1.19e-05			Chalcone synthase		AT5G13930	Chalcone and stilbene synthase family protein
LotjaGi4g1v0359400	4.93e-10	-0.656	0.125	0.424	1.2e-05			N-acetylmuramic acid 6-phosphate etherase		AT1G70780	hypothetical protein
LotjaGi2g1v0359600	4.93e-10	0.93	0.75	0.619	1.2e-05			50S ribosomal protein L11		AT2G37190	Ribosomal protein L11 family protein
LotjaGi2g1v0420800-LC	4.94e-10	-0.946	0.229	0.554	1.2e-05
LotjaGi2g1v0440700-LC	4.96e-10	1.174	0.562	0.301	1.21e-05			PIF1-like helicase		AT3G51690	PIF1 helicase
LotjaGi6g1v0244700	5.03e-10	0.728	0.115	0.008	1.23e-05			Cationic amino acid transporter		AT2G34960	cationic amino acid transporter 5
LotjaGi3g1v0511300	5.06e-10	-0.735	0	0.188	1.24e-05			BZIP transcription factor		AT1G75390	basic leucine-zipper 44
LotjaGi1g1v0240700	5.11e-10	-0.986	0.188	0.509	1.25e-05			ethylene-responsive transcription factor		AT1G78080	related to AP2 4
LotjaGi1g1v0736200	5.12e-10	-0.751	0.104	0.399	1.25e-05			Late embryogenesis abundant (LEA) hydroxyproline-rich glycoprotein family		AT3G11660	NDR1/HIN1-like 1
LotjaGi1g1v0058300	5.16e-10	-0.661	0.115	0.398	1.26e-05			3-hydroxy-3-methylglutaryl coenzyme A reductase		AT1G76490	hydroxy methylglutaryl CoA reductase 1
LotjaGi3g1v0139100	5.33e-10	0.601	0.552	0.556	1.3e-05			Elongation factor; Elongation factor 4		AT1G56070	Ribosomal protein S5/Elongation factor G/III/V family protein
LotjaGi1g1v0375900	5.41e-10	0.768	0.719	0.648	1.32e-05			Membrane steroid-binding protein		AT2G24940	membrane-associated progesterone binding protein 2
LotjaGi3g1v0445300	5.43e-10	-4.207	0.042	0.284	1.32e-05			14 kDa proline-rich protein DC2.15		AT2G45180	Bifunctional inhibitor/lipid-transfer protein/seed storage 2S albumin superfamily protein
LotjaGi2g1v0427900	5.58e-10	0.747	0.323	0.331	1.36e-05			ATP-dependent Clp protease		AT4G12060	Double Clp-N motif protein
LotjaGi4g1v0068900	5.58e-10	0.587	0.302	0.364	1.36e-05			selenoprotein family protein		AT1G05720	selenoprotein family protein
LotjaGi3g1v0210500	5.74e-10	-0.67	0	0.187	1.4e-05			Auxin influx transporter		AT2G38120	Transmembrane amino acid transporter family protein
LotjaGi1g1v0245300	5.79e-10	0.335	0.062	0.001	1.41e-05			Protein PLANT CADMIUM RESISTANCE 2		AT1G14870	PLANT CADMIUM RESISTANCE 2
LotjaGi1g1v0438800	5.79e-10	-0.713	0	0.187	1.41e-05			Auxin transporter-like protein 2		AT2G38120	Transmembrane amino acid transporter family protein
LotjaGi1g1v0689000	5.91e-10	-0.911	0	0.186	1.44e-05			SAUR-like auxin-responsive family protein	protoplast-induced	AT3G09870	SAUR-like auxin-responsive protein family
LotjaGi3g1v0188200	6.14e-10	0.725	0.615	0.561	1.5e-05			Autophagy-related protein		AT2G05630	Ubiquitin-like superfamily protein
LotjaGi5g1v0248000	6.21e-10	-0.694	0.042	0.295	1.51e-05			Fumarate hydratase, class II		AT2G47510	fumarase 1
LotjaGi4g1v0187400	6.29e-10	-0.614	0	0.186	1.53e-05			Protein kinase		AT1G14390	Leucine-rich repeat protein kinase family protein
LotjaGi1g1v0446900	6.4e-10	0.91	0.344	0.28	1.56e-05			Macrophage migration inhibitory factor family protein; Macrophage migration inhibitory factor		AT5G01650	Tautomerase/MIF superfamily protein
LotjaGi2g1v0457500	6.54e-10	0.966	0.51	0.353	1.6e-05			30S ribosomal protein S8, putative		AT1G07770	ribosomal protein S15A
LotjaGi4g1v0307500	6.69e-10	-1.136	0	0.185	1.63e-05			Auxin efflux carrier component	protoplast-induced	AT5G57090	Auxin efflux carrier family protein
LotjaGi6g1v0186500	6.75e-10	0.657	0.312	0.368	1.65e-05			Late embryogenesis abundant protein Lea14		AT2G44060	Late embryogenesis abundant protein, group 2
LotjaGi2g1v0349200	6.91e-10	-1.139	0.292	0.613	1.69e-05			Glycine-rich protein		AT4G23470	PLAC8 family protein
LotjaGi6g1v0347800	7.06e-10	-1.002	0.031	0.281	1.72e-05			Oligopeptide transporter, putative		AT5G64410	oligopeptide transporter 4
LotjaGi1g1v0760900	7.08e-10	-1.138	0.062	0.336	1.73e-05			DnaJ		AT4G02100	Heat shock protein DnaJ with tetratricopeptide repeat-containing protein
LotjaGi3g1v0249200	7.2e-10	-1.297	0.417	0.724	1.76e-05			Polyubiquitin		AT4G05320	polyubiquitin 10; AT4G02890;Ubiquitin family protein
LotjaGi3g1v0487800	7.26e-10	0.356	0.104	0.206	1.77e-05			SNF1-related protein kinase regulatory subunit beta-2		AT2G28060	5'-AMP-activated protein kinase beta-2 subunit protein
LotjaGi6g1v0036600	7.33e-10	0.958	0.198	0.054	1.79e-05			Phytoene synthase		AT5G17230	PHYTOENE SYNTHASE
LotjaGi1g1v0640000	7.38e-10	-0.51	0.052	0.282	1.8e-05			Thioredoxin family protein		AT1G08570	atypical CYS HIS rich thioredoxin 4
LotjaGi3g1v0021200	7.41e-10	-0.802	0.167	0.48	1.81e-05			Malic enzyme		AT1G79750	NADP-malic enzyme 4; AT5G25880;NADP-malic enzyme 3
LotjaGi3g1v0113300-LC	7.47e-10	-0.692	0.031	0.273	1.82e-05			NADPH:quinone oxidoreductase-like protein		AT3G27890	NADPH:quinone oxidoreductase
LotjaGi4g1v0056800	7.73e-10	-0.952	0	0.184	1.89e-05			DUF506 family protein	protoplast-induced	AT4G32480	sugar phosphate exchanger, putative (DUF506)
LotjaGi6g1v0242500	8.19e-10	0.512	0.219	0.291	2e-05			ATP-dependent RNA helicase		AT3G19760	eukaryotic initiation factor 4A-III
LotjaGi2g1v0400800	8.38e-10	-1.225	0.417	0.73	2.05e-05			Heat shock transcription factor	protoplast-induced	AT4G36990	heat shock factor 4
LotjaGi5g1v0107000	8.42e-10	-0.648	0	0.183	2.06e-05			MD-2-related lipid recognition domain-containing protein / ML domain-containing protein		AT3G11780	MD-2-related lipid recognition domain-containing protein / ML domain-containing protein
LotjaGi1g1v0109000	8.49e-10	-2.102	0.01	0.231	2.07e-05			Peroxidase		AT5G05340	Peroxidase superfamily protein
LotjaGi2g1v0382900	8.78e-10	0.533	0.74	0.795	2.14e-05			Histone H3		AT4G40030	Histone superfamily protein
LotjaGi5g1v0359500	8.94e-10	-3.255	0.021	0.253	2.18e-05			Peroxidase	protoplast-induced	AT5G05340	Peroxidase superfamily protein
LotjaGi4g1v0061200	9.03e-10	-1.063	0.062	0.33	2.2e-05			Cytochrome P450 family protein		AT4G31940	cytochrome P450, family 82, subfamily C, polypeptide 4
LotjaGi3g1v0191400	9.08e-10	0.396	0.188	0.261	2.22e-05			Peroxisome biogenesis protein 22		AT3G21865	peroxin 22
LotjaGi3g1v0039200	9.23e-10	-0.692	0.104	0.388	2.25e-05			Udp-glucose 4,6-dehydratase		AT1G78570	rhamnose biosynthesis 1
LotjaGi4g1v0172700	9.33e-10	0.503	0.073	0.001	2.28e-05			Lectin receptor kinase		AT5G10530	Concanavalin A-like lectin protein kinase family protein
LotjaGi2g1v0334300	9.48e-10	-1.07	0.104	0.398	2.31e-05			Photosystem I assembly protein Ycf3	protoplast-induced	AT4G17940	Tetratricopeptide repeat (TPR)-like superfamily protein
LotjaGi4g1v0318100	9.8e-10	-0.93	0.042	0.298	2.39e-05			RING finger protein		AT5G20885	RING/U-box superfamily protein
LotjaGi1g1v0341100	9.95e-10	0.623	0.167	0.027	2.43e-05			Ring finger protein, putative		AT1G72200	RING/U-box superfamily protein
LotjaGi3g1v0227700-LC	1e-09	-0.806	0.083	0.355	2.44e-05			Hsp70 nucleotide exchange factor fes1		AT3G09350	Fes1A
LotjaGi5g1v0307000	1e-09	0.553	0.115	0.008	2.44e-05			Receptor-like kinase		AT1G52540	Protein kinase superfamily protein
LotjaGi3g1v0499500	1.03e-09	-0.724	0	0.182	2.51e-05			Zinc finger, B-box		AT1G06040	B-box zinc finger family protein
LotjaGi2g1v0182500	1.03e-09	-0.791	0.094	0.381	2.5e-05			Glycosyltransferase	protoplast-induced	AT1G14590	Nucleotide-diphospho-sugar transferase family protein
LotjaGi5g1v0280900	1.04e-09	0.513	0.167	0.225	2.54e-05			Protein disulfide isomerase-like protein, putative		AT1G35620	PDI-like 5-2
LotjaGi1g1v0515200	1.04e-09	-2.332	0.062	0.333	2.54e-05			Nodule Cysteine-Rich (NCR) secreted peptide		AT4G34650	squalene synthase 2
LotjaGi3g1v0377200	1.09e-09	-1.073	0.01	0.23	2.65e-05			BON1-associated protein 2	protoplast-induced	AT2G45760	BON association protein 2
LotjaGi3g1v0177200	1.12e-09	-1.653	0.135	0.432	2.74e-05			Glucan endo-1,3-beta-glucosidase, putative	protoplast-induced	AT2G27500	Glycosyl hydrolase superfamily protein
LotjaGi1g1v0646300	1.17e-09	0.691	0.167	0.034	2.86e-05			Ankyrin repeat-containing protein		AT5G13530	protein kinases;ubiquitin-protein ligase
LotjaGi1g1v0403900	1.21e-09	-0.985	0.031	0.272	2.95e-05			Protein kinase family protein		AT4G28860	casein kinase I-like 4
LotjaGi2g1v0063200	1.21e-09	-0.906	0.042	0.295	2.96e-05			RNA pyrophosphohydrolase		AT1G30110	nudix hydrolase homolog 25
LotjaGi1g1v0111800	1.22e-09	-1.171	0.208	0.525	2.99e-05			WRKY transcription factor	protoplast-induced	AT2G38470	WRKY DNA-binding protein 33
LotjaGi5g1v0265900	1.25e-09	-1.049	0.052	0.314	3.05e-05			Exostosin-2	protoplast-induced	AT5G04500	glycosyltransferase family protein 47
LotjaGi2g1v0277000	1.29e-09	-0.969	0.031	0.276	3.16e-05			VQ motif protein		AT1G68450	VQ motif-containing protein
LotjaGi6g1v0335500	1.31e-09	1.063	0.26	0.065	3.19e-05			hydroxyproline-rich glycoprotein family protein		AT1G11070	hydroxyproline-rich glycoprotein family protein
LotjaGi1g1v0771200	1.32e-09	-1.268	0.104	0.395	3.21e-05			Respiratory burst oxidase-like protein	protoplast-induced	AT1G09090	respiratory burst oxidase-like protein
LotjaGi1g1v0147000	1.39e-09	-1.353	0.021	0.253	3.38e-05			TPR repeat-containing thioredoxin TTL1	protoplast-induced	AT5G65160	tetratricopeptide repeat (TPR)-containing protein
LotjaGi5g1v0256800	1.43e-09	0.891	0.177	0.047	3.48e-05	CERBERUS	Infection related	U-box domain-containing protein		AT3G06880	Transducin/WD40 repeat-like superfamily protein
LotjaGi3g1v0217800	1.43e-09	-1.186	0.073	0.342	3.49e-05			Tubulin beta chain		AT5G62690	tubulin beta chain 2; AT5G23860;tubulin beta 8
LotjaGi4g1v0357700	1.47e-09	-0.865	0.146	0.443	3.59e-05			Xyloglucan endotransglucosylase/hydrolase		AT1G14720	xyloglucan endotransglucosylase/hydrolase 28
LotjaGi3g1v0466200	1.6e-09	-0.874	0.125	0.422	3.91e-05			Succinate dehydrogenase subunit 3		AT4G32210	succinate dehydrogenase 3-2
LotjaGi6g1v0306000	1.66e-09	-0.951	0.01	0.227	4.05e-05			Beta-amylase		AT5G18670	beta-amylase 3
LotjaGi1g1v0481000-LC	1.66e-09	0.305	0.073	0.002	4.06e-05			HVA22 homologue D		AT4G24960	HVA22 homologue D
LotjaGi1g1v0549500	1.66e-09	0.763	0.375	0.374	4.05e-05			40S ribosomal protein S7		AT5G16130	Ribosomal protein S7e family protein
LotjaGi1g1v0000700	1.69e-09	-0.954	0.031	0.27	4.12e-05			3-oxo-5-alpha-steroid 4-dehydrogenase family protein		AT4G35320	hypothetical protein
LotjaGi1g1v0565400	1.7e-09	0.825	0.708	0.582	4.15e-05			40S ribosomal protein S25, putative		AT2G21580	Ribosomal protein S25 family protein
LotjaGi4g1v0310400-LC	1.7e-09	-0.909	0.135	0.436	4.16e-05
LotjaGi3g1v0009500	1.72e-09	-1.333	0.156	0.443	4.19e-05			Embryo-specific 3		AT5G62200	Embryo-specific protein 3, (ATS3)
LotjaGi5g1v0065800	1.72e-09	-0.976	0.052	0.312	4.19e-05			Zinc finger protein		AT4G31420	Zinc finger protein 622; AT2G24500;Zinc finger protein 622
LotjaGi1g1v0290300	1.79e-09	1.097	0.323	0.189	4.37e-05			Protein yippee-like		AT4G27745	Yippee family putative zinc-binding protein
LotjaGi3g1v0285400	1.79e-09	-0.814	0.062	0.324	4.37e-05			RING/U-box superfamily protein		AT3G46620	zinc finger (C3HC4-type RING finger) family protein
LotjaGi3g1v0449800	1.8e-09	-1.006	0.01	0.226	4.38e-05			Trichome birefringence-like protein		AT2G42570	TRICHOME BIREFRINGENCE-LIKE 39
LotjaGi6g1v0078500	1.82e-09	0.974	0.302	0.08	4.44e-05			Pollen Ole e 1 allergen and extensin family protein		AT5G05500	Pollen Ole e 1 allergen and extensin family protein
LotjaGi1g1v0780900	1.84e-09	-1.097	0.177	0.484	4.48e-05			Calcium-binding EF hand protein, putative		AT5G28830	calcium-binding EF hand family protein
LotjaGi3g1v0463900	1.84e-09	-1.497	0	0.177	4.5e-05			Peroxidase		AT1G05260	Peroxidase superfamily protein
LotjaGi4g1v0374000	1.9e-09	-1.525	0.01	0.225	4.63e-05			Lipid transfer protein	protoplast-induced	AT1G55260	Bifunctional inhibitor/lipid-transfer protein/seed storage 2S albumin superfamily protein
LotjaGi1g1v0091800	1.91e-09	-1.142	0.01	0.223	4.65e-05			Plastid movement impaired protein	protoplast-induced	AT1G66480	plastid movement impaired 2
LotjaGi6g1v0267800-LC	1.93e-09	-1.269	0.021	0.244	4.7e-05			FAD-binding berberine family protein	protoplast-induced	AT4G20830	FAD-binding Berberine family protein
LotjaGi5g1v0288600	1.94e-09	-1.575	0	0.176	4.74e-05			Peroxidase		AT1G71695	Peroxidase superfamily protein
LotjaGi5g1v0315000	1.96e-09	-0.916	0.073	0.345	4.79e-05			TIME FOR coffee-like protein, putative		AT3G22380	time for coffee
LotjaGi3g1v0118200	1.97e-09	-0.877	0.031	0.272	4.81e-05			Carboxypeptidase		AT3G63470	serine carboxypeptidase-like 40
LotjaGi3g1v0330200	2.03e-09	0.614	0.479	0.508	4.97e-05			Ankyrin repeat domain protein, putative		AT2G17390	ankyrin repeat-containing 2B; AT4G35450;ankyrin repeat-containing protein 2
LotjaGi5g1v0136100	2.03e-09	0.806	0.375	0.351	4.96e-05			Calcium-transporting ATPase		AT2G41560	autoinhibited Ca(2+)-ATPase, isoform 4
LotjaGi3g1v0127700	2.08e-09	0.69	0.167	0.03	5.07e-05			VQ motif protein		AT3G58000	VQ motif-containing protein
LotjaGi3g1v0350300	2.13e-09	-1.359	0.167	0.471	5.19e-05			Cinnamoyl-CoA reductase	protoplast-induced	AT1G15950	cinnamoyl coa reductase 1
LotjaGi1g1v0685800	2.16e-09	-1.366	0.823	0.875	5.27e-05			Aquaporin		AT2G36830	gamma tonoplast intrinsic protein
LotjaGi4g1v0062000	2.18e-09	0.869	0.146	0.023	5.31e-05			Receptor kinase		AT1G28440	HAESA-like 1
LotjaGi3g1v0422300	2.18e-09	-1.045	0.104	0.384	5.33e-05			Coatomer subunit zeta		AT4G08520	SNARE-like superfamily protein; AT3G09800;SNARE-like superfamily protein
LotjaGi1g1v0777100	2.24e-09	-0.972	0.698	0.848	5.46e-05			Superoxide dismutase [Cu-Zn]		AT1G08830	copper/zinc superoxide dismutase 1
LotjaGi6g1v0341900	2.24e-09	1.057	0.156	0.04	5.47e-05			Homogentisate phytyltransferase		AT2G18950	homogentisate phytyltransferase 1
LotjaGi1g1v0690200	2.26e-09	-1.234	0.177	0.486	5.53e-05			Phenylalanine ammonia-lyase		AT2G37040	PHE ammonia lyase 1
LotjaGi4g1v0367000	2.29e-09	0.746	0.531	0.51	5.6e-05			Nuclear transport factor 2		AT1G27970	nuclear transport factor 2B
LotjaGi1g1v0239800	2.3e-09	-0.883	0	0.175	5.62e-05			Protein EXORDIUM-like 1		AT4G08950	Phosphate-responsive 1 family protein
LotjaGi5g1v0225100	2.33e-09	-2	0.24	0.546	5.7e-05			Hypoxia-responsive family protein	protoplast-induced	AT3G05550	Hypoxia-responsive family protein
LotjaGi5g1v0358300	2.37e-09	-0.622	0	0.175	5.78e-05			Alpha/beta-Hydrolases superfamily protein		AT2G39420	alpha/beta-Hydrolases superfamily protein
LotjaGi5g1v0037500	2.37e-09	-0.504	0.073	0.314	5.79e-05			Squalene monooxygenase		AT1G58440	FAD/NAD(P)-binding oxidoreductase family protein
LotjaGi5g1v0304400	2.37e-09	0.617	0.115	0.01	5.79e-05			Protein DETOXIFICATION		AT4G23030	MATE efflux family protein
LotjaGi6g1v0202900	2.4e-09	0.985	0.219	0.084	5.86e-05			Cyclic nucleotide-gated ion channel-like protein		AT5G57940	cyclic nucleotide gated channel 5
LotjaGi1g1v0597200	2.4e-09	0.876	0.708	0.704	5.87e-05			Protein kinase superfamily protein		AT4G13190	Protein kinase superfamily protein
LotjaGi1g1v0109900	2.52e-09	-0.78	0	0.174	6.15e-05			O-methyltransferase		AT4G35160	O-methyltransferase family protein
LotjaGi4g1v0207600	2.59e-09	-2.129	0.031	0.252	6.32e-05			14 kDa proline-rich protein DC2.15		AT4G12490	Bifunctional inhibitor/lipid-transfer protein/seed storage 2S albumin superfamily protein
LotjaGi3g1v0073100	2.59e-09	-0.901	0.177	0.483	6.32e-05			Adenylate kinase		AT5G26667	P-loop containing nucleoside triphosphate hydrolases superfamily protein
LotjaGi6g1v0337200	2.62e-09	0.691	0.302	0.296	6.4e-05			Secretory carrier-associated membrane protein		AT1G61250	secretory carrier 3
LotjaGi4g1v0027100	2.64e-09	-0.691	0.052	0.299	6.45e-05			Fatty acid 2-hydroxylase		AT2G34770	fatty acid hydroxylase 1
LotjaGi1g1v0674100	2.68e-09	0.936	0.281	0.177	6.54e-05			Ubiquitin, putative		AT2G36170	60S ribosomal protein L40-1
LotjaGi3g1v0198000	2.76e-09	-0.786	0.021	0.245	6.75e-05			Abscisic acid receptor		AT2G38310	PYR1-like 4
LotjaGi3g1v0457600-LC	2.79e-09	-1.168	0.156	0.458	6.81e-05			Dihydroorotase	protoplast-induced	AT5G45850	hypothetical protein (DUF688)
LotjaGi1g1v0375500	2.8e-09	-0.495	0	0.173	6.83e-05			Protein ENHANCED DISEASE RESISTANCE 2-like		AT5G10750	enhanced disease resistance-like protein (DUF1336)
LotjaGi3g1v0174600	2.82e-09	0.86	0.146	0.061	6.88e-05			Protein kinase like protein		AT3G44610	Protein kinase superfamily protein
LotjaGi3g1v0420000	2.86e-09	-1.562	0.354	0.658	6.99e-05			Lipoxygenase		AT1G55020	lipoxygenase 1
LotjaGi4g1v0223400	2.9e-09	-0.774	0.042	0.283	7.07e-05			Kinase family protein	protoplast-induced	AT1G67580	Protein kinase superfamily protein
LotjaGi5g1v0072100	2.9e-09	0.502	0.115	0.02	7.09e-05			Chalcone synthase		AT2G37300	transmembrane protein
LotjaGi4g1v0282700	2.94e-09	0.96	0.24	0.075	7.18e-05			Homeobox protein knotted-1, putative	protoplast-induced	AT5G25220	homeobox protein knotted-1-like 3
LotjaGi2g1v0237700-LC	2.95e-09	-0.744	0.021	0.244	7.19e-05			Eukaryotic translation initiation factor, putative	protoplast-induced	AT1G36730	Translation initiation factor IF2/IF5
LotjaGi3g1v0342800	3.01e-09	1.054	0.271	0.224	7.33e-05			4-coumarate:CoA ligase; 4-coumarate:CoA ligase-like protein		AT3G21240	4-coumarate:CoA ligase 2
LotjaGi4g1v0319900	3.1e-09	0.756	0.719	0.669	7.57e-05			60S ribosomal protein L31		AT4G26230	Ribosomal protein L31e family protein; AT5G56710;Ribosomal protein L31e family protein
LotjaGi4g1v0427900	3.18e-09	-1.426	0.146	0.432	7.77e-05			BTB/POZ domain-containing protein	protoplast-induced	AT5G41330	BTB/POZ domain with WD40/YVTN repeat-like protein
LotjaGi4g1v0016800	3.18e-09	-1.329	0.01	0.214	7.76e-05			Glutamate decarboxylase	protoplast-induced	AT5G17330	glutamate decarboxylase; AT2G02010;glutamate decarboxylase 4
LotjaGi2g1v0417500	3.18e-09	-0.814	0.219	0.53	7.77e-05			senescence-associated family protein (DUF581)		AT5G47060	hypothetical protein (DUF581)
LotjaGi4g1v0454800	3.26e-09	-1.366	0.031	0.267	7.95e-05			Plant invertase/pectin methylesterase inhibitor superfamily protein		AT2G01610	Plant invertase/pectin methylesterase inhibitor superfamily protein
LotjaGi1g1v0654200	3.28e-09	0.67	0.427	0.403	7.99e-05			Histidine triad nucleotide binding protein		AT3G56490	HIS triad family protein 3
LotjaGi6g1v0253800	3.34e-09	-2.288	0.135	0.42	8.15e-05			Major allergen Mal d 1 family protein	protoplast-induced	AT1G24020	MLP-like protein 423
LotjaGi2g1v0024600	3.37e-09	0.377	0.115	0.196	8.23e-05			Succinyl-diaminopimelate desuccinylase		AT4G38220	Peptidase M20/M25/M40 family protein
LotjaGi2g1v0139600	3.44e-09	-0.58	0.208	0.509	8.4e-05			Succinate dehydrogenase subunit 6, mitochondrial		AT1G08480	succinate dehydrogenase subunit
LotjaGi1g1v0514500	3.46e-09	-0.677	0	0.171	8.45e-05			Longifolia protein		AT1G74160	LONGIFOLIA protein
LotjaGi5g1v0280400	3.55e-09	-1.091	0.021	0.243	8.66e-05			Transcription factor, putative	protoplast-induced	AT2G47270	transcription factor UPBEAT protein
LotjaGi1g1v0567600	3.59e-09	0.662	0.208	0.229	8.76e-05			Canopy-like protein		AT1G42480	TLR4 regulator/MIR-interacting MSAP protein
LotjaGi3g1v0156000	3.61e-09	-1.12	0.302	0.599	8.8e-05			Ethylene-responsive transcription factor	protoplast-induced	AT3G15210	ethylene responsive element binding factor 4
LotjaGi2g1v0124800	3.73e-09	-1.697	0.042	0.281	9.11e-05			Heavy metal transport/detoxification superfamily protein	protoplast-induced	AT1G01490	Heavy metal transport/detoxification superfamily protein
LotjaGi1g1v0694600	3.75e-09	-0.748	0.031	0.262	9.15e-05			Adenylate kinase		AT2G37250	adenosine kinase
LotjaGi5g1v0341100	3.79e-09	-0.79	0	0.171	9.24e-05			Cytochrome P450 family cinnamate 4-hydroxylase		AT2G30490	cinnamate-4-hydroxylase
LotjaGi4g1v0233800-LC	3.84e-09	0.553	0.094	0.008	9.36e-05			Ribonuclease H		AT3G25270	Ribonuclease H-like superfamily protein
LotjaGi2g1v0319800	3.86e-09	-1.14	0.062	0.323	9.43e-05			U-box domain-containing protein	protoplast-induced	AT1G10560	plant U-box 18
LotjaGi1g1v0025000	3.88e-09	-0.771	0.135	0.422	9.47e-05			Ethylene-responsive transcription factor, putative		AT1G50640	ethylene responsive element binding factor 3
LotjaGi3g1v0515800	3.93e-09	-0.561	0	0.17	9.6e-05			SAUR-like auxin-responsive family protein		AT4G34750	SAUR-like auxin-responsive protein family
LotjaGi6g1v0259100	4.03e-09	0.92	0.25	0.151	9.83e-05			Huntingtin-interacting K-like protein		AT3G06610	DNA-binding enhancer protein-like protein
LotjaGi3g1v0033700	4.09e-09	0.878	0.417	0.31	9.99e-05			Calmodulin, putative; Calmodulin-like protein		AT2G43290	Calcium-binding EF-hand family protein
LotjaGi3g1v0505900	4.25e-09	-2.697	0.031	0.266	0.000104			Protease inhibitor/seed storage/lipid transfer protein family protein		AT5G48490	Bifunctional inhibitor/lipid-transfer protein/seed storage 2S albumin superfamily protein
LotjaGi1g1v0635900	4.25e-09	0.837	0.385	0.308	0.000104			40S ribosomal protein S27		AT3G61110	ribosomal protein S27
LotjaGi3g1v0143900	4.32e-09	1.046	0.281	0.165	0.000105			Glutathione S-transferase		AT1G78380	glutathione S-transferase TAU 19
LotjaGi4g1v0042500	4.33e-09	-0.553	0.146	0.421	0.000106			Peptide methionine sulfoxide reductase msrB		AT4G21860	methionine sulfoxide reductase B 2
LotjaGi3g1v0362500	4.57e-09	0.573	0.24	0.329	0.000112			Heat shock 70 kDa protein		AT1G79930	heat shock protein 91
LotjaGi6g1v0236600	4.65e-09	1.045	0.26	0.088	0.000114			Fatty acid oxidation complex subunit alpha		AT5G66580	hypothetical protein
LotjaGi4g1v0035000	4.66e-09	-0.934	0.042	0.283	0.000114			Ubiquinol oxidase	protoplast-induced	AT5G64210	alternative oxidase 2
LotjaGi3g1v0301000	4.78e-09	0.657	0.219	0.266	0.000117			Calcium-binding EF-hand protein		AT2G44310	Calcium-binding EF-hand family protein
LotjaGi6g1v0086300	4.86e-09	1.411	0.083	0.021	0.000119			Trehalose 6-phosphate phosphatase		AT5G65140	Haloacid dehalogenase-like hydrolase (HAD) superfamily protein
LotjaGi3g1v0436700	5e-09	-1.135	0	0.168	0.000122			Plant invertase/pectin methylesterase inhibitor	protoplast-induced	AT4G00080	Plant invertase/pectin methylesterase inhibitor superfamily protein
LotjaGi3g1v0359600	5.03e-09	-1.672	0.01	0.215	0.000123			choice-of-anchor C domain protein, putative (Protein of unknown function, DUF642); transmembrane protein, putative (Protein of unknown function, DUF642)		AT5G11420	transmembrane protein, putative (Protein of unknown function, DUF642)
LotjaGi2g1v0324700	5.05e-09	0.855	0.594	0.518	0.000123			60S ribosomal protein L27a, putative		AT1G70600	Ribosomal protein L18e/L15 superfamily protein
LotjaGi1g1v0630300	5.06e-09	-0.987	0.01	0.213	0.000124			Endosomal targeting BRO1-like domain protein		AT5G14020	Endosomal targeting BRO1-like domain-containing protein
LotjaGi1g1v0485500	5.06e-09	0.708	0.26	0.247	0.000124			4-hydroxy-4-methyl-2-oxoglutarate aldolase		AT5G16450	Ribonuclease E inhibitor RraA/Dimethylmenaquinone methyltransferase
LotjaGi4g1v0030900	5.15e-09	0.471	0.073	0.002	0.000126			EKN		AT5G40840	Rad21/Rec8-like family protein
LotjaGi3g1v0486600	5.26e-09	-0.265	0.083	0.293	0.000128			Lactoylglutathione lyase		AT1G08110	lactoylglutathione lyase family protein / glyoxalase I family protein
LotjaGi1g1v0080000	5.26e-09	-1.645	0.521	0.784	0.000128			Aquaporin		AT4G00430	plasma membrane intrinsic protein 1;4
LotjaGi5g1v0310400	5.29e-09	-0.477	0.302	0.599	0.000129			1,2-dihydroxy-3-keto-5-methylthiopentene dioxygenase		AT4G14710	RmlC-like cupins superfamily protein
LotjaGi5g1v0191000	5.34e-09	-1.179	0.021	0.24	0.00013			MYB family protein		AT3G23250	myb domain protein 15
LotjaGi1g1v0093400	5.46e-09	-0.93	0.208	0.514	0.000133			Calcium binding family protein	protoplast-induced	AT1G66400	calmodulin like 23
LotjaGi2g1v0431600	5.49e-09	-0.821	0.052	0.302	0.000134			F-box protein PP2-A13	protoplast-induced	AT1G12710	phloem protein 2-A12
LotjaGi3g1v0294800	5.62e-09	1.181	0.208	0.054	0.000137			Beta-glucosidase		AT5G42260	beta glucosidase 12
LotjaGi5g1v0305200	5.65e-09	1.27	0.292	0.152	0.000138			Peptidoglycan-binding LysM domain protein		AT4G25433	peptidoglycan-binding LysM domain-containing protein
LotjaGi2g1v0356200	5.71e-09	-0.708	0.177	0.474	0.000139			Phosphoserine aminotransferase		AT2G17630	Pyridoxal phosphate (PLP)-dependent transferases superfamily protein
LotjaGi6g1v0240100	5.78e-09	0.882	0.271	0.189	0.000141			Villin		AT4G30160	villin 4
LotjaGi1g1v0216700	5.85e-09	1.02	0.302	0.128	0.000143			Aldose 1-epimerase		AT3G47800	Galactose mutarotase-like superfamily protein
LotjaGi3g1v0122700	5.88e-09	1.211	0.26	0.069	0.000143			Protein DETOXIFICATION		AT3G08040	MATE efflux family protein
LotjaGi3g1v0405100	5.92e-09	0.919	0.417	0.303	0.000144			Inorganic pyrophosphatase		AT1G01050	pyrophosphorylase 1
LotjaGi4g1v0388900	5.94e-09	-0.626	0.021	0.241	0.000145			Transmembrane emp24 domain-containing protein		AT1G09580	emp24/gp25L/p24 family/GOLD family protein
LotjaGi5g1v0249800	6.04e-09	0.848	0.25	0.131	0.000147			DUF538 family protein (Protein of unknown function, DUF538)		AT1G02816	pectinesterase (Protein of unknown function, DUF538)
LotjaGi6g1v0003300	6.06e-09	0.874	0.427	0.329	0.000148			60S ribosomal L14-like protein		AT2G20450	Ribosomal protein L14
LotjaGi2g1v0280900	6.18e-09	0.89	0.188	0.144	0.000151			50S ribosomal protein L2, chloroplastic; 50S ribosomal protein L2		ATCG00830	ribosomal protein L2 (ChrC)
LotjaGi4g1v0257000	6.34e-09	-0.735	0.031	0.253	0.000155			Isoaspartyl peptidase/L-asparaginase		AT5G08100	N-terminal nucleophile aminohydrolases (Ntn hydrolases) superfamily protein
LotjaGi4g1v0077200	6.35e-09	-1.001	0.021	0.237	0.000155			Glycosyltransferase	protoplast-induced	AT2G15490	UDP-glycosyltransferase 73B4
LotjaGi1g1v0261700	6.51e-09	-1.77	0.146	0.432	0.000159			Aldehyde dehydrogenase	protoplast-induced	AT1G44170	aldehyde dehydrogenase 3H1
LotjaGi4g1v0419200	6.6e-09	0.723	0.74	0.71	0.000161			60S ribosomal L24		AT2G36620	ribosomal protein L24
LotjaGi4g1v0459400	6.61e-09	0.881	0.427	0.319	0.000161			30S ribosomal protein S9		AT2G09990	Ribosomal protein S5 domain 2-like superfamily protein
LotjaGi6g1v0050600	6.64e-09	-1.046	0.094	0.362	0.000162			Oxidative stress 3, putative isoform 1		AT5G56550	oxidative stress 3
LotjaGi4g1v0322000	6.67e-09	-0.568	0.042	0.248	0.000163			Ethylene-responsive transcription factor	protoplast-induced	AT1G19210	Integrase-type DNA-binding superfamily protein
LotjaGi1g1v0734800	6.74e-09	0.338	0.073	0.003	0.000165			Short-chain dehydrogenase-reductase		AT3G51680	NAD(P)-binding Rossmann-fold superfamily protein
LotjaGi1g1v0656000	6.75e-09	-0.351	0.188	0.447	0.000165			Proteasome subunit beta type		AT1G21720	proteasome beta subunit C1
LotjaGi3g1v0453600	6.84e-09	0.954	0.271	0.15	0.000167			Protein kinase-like protein		AT1G53050	Protein kinase superfamily protein
LotjaGi3g1v0147800	6.86e-09	-0.301	0.219	0.482	0.000167			60S ribosomal protein L18a, putative		AT1G17080	Ribosomal protein L18ae family
LotjaGi4g1v0021200	6.89e-09	0.772	0.708	0.646	0.000168			60S ribosomal protein L35a		AT1G07070	Ribosomal protein L35Ae family protein; AT1G41880;Ribosomal protein L35Ae family protein
LotjaGi3g1v0060500	6.92e-09	-0.611	0.052	0.288	0.000169			Adp,atp carrier protein, mitochondrial		AT5G13490	ADP/ATP carrier 2
LotjaGi3g1v0549900	7.02e-09	-0.821	0.031	0.261	0.000171			Oberon-like protein		AT3G63500	fibronectin type III domain protein (DUF1423)
LotjaGi1g1v0074900	7.16e-09	0.958	0.354	0.119	0.000175			Protein kinase family protein, putative, expressed		AT4G18640	Leucine-rich repeat protein kinase family protein
LotjaGi4g1v0043700	7.56e-09	-0.795	0	0.165	0.000185			HXXXD-type acyl-transferase family protein		AT3G26040	HXXXD-type acyl-transferase family protein
LotjaGi1g1v0636900	7.6e-09	-1.262	0	0.165	0.000185			Xyloglucan endotransglucosylase/hydrolase	protoplast-induced	AT5G13870	xyloglucan endotransglucosylase/hydrolase 5
LotjaGi3g1v0148100	7.71e-09	0.666	0.188	0.039	0.000188			Long-chain-alcohol oxidase		AT3G23410	fatty alcohol oxidase 3
LotjaGi4g1v0100200	7.74e-09	-0.83	0.125	0.406	0.000189			Myb transcription factor		AT4G37260	myb domain protein 73
LotjaGi2g1v0315900	7.78e-09	0.41	0.073	0.003	0.00019			Trichome birefringence-like protein		AT1G70230	TRICHOME BIREFRINGENCE-LIKE 27
LotjaGi2g1v0420900-LC	7.89e-09	0.774	0.177	0.125	0.000193
LotjaGi2g1v0276400	7.94e-09	-1.023	0.135	0.422	0.000194			Sarcoplasmic/endoplasmic reticulum calcium ATPase 3	protoplast-induced	AT1G68440	transmembrane protein
LotjaGi3g1v0480800	8.01e-09	-0.962	0.031	0.26	0.000195			Senescence-associated protein	protoplast-induced	AT2G27830	hypothetical protein
LotjaGi4g1v0063300	8.05e-09	-0.948	0.052	0.298	0.000196			O-methyltransferase, putative		AT4G35160	O-methyltransferase family protein
LotjaGi1g1v0226100	8.29e-09	0.453	0.073	0.092	0.000202			Peroxisomal membrane 22 kDa (Mpv17/PMP22) family protein		AT3G24570	Peroxisomal membrane 22 kDa (Mpv17/PMP22) family protein
LotjaGi3g1v0030500	8.48e-09	-2.452	0.01	0.204	0.000207			Peroxidase	protoplast-induced	AT2G43480	Peroxidase superfamily protein
LotjaGi5g1v0048100	8.63e-09	-1.05	0.125	0.406	0.000211			Harbinger transposase-derived nuclease	protoplast-induced	AT5G12010	nuclease
LotjaGi4g1v0208100	8.68e-09	-2.011	0.104	0.373	0.000212			14 kDa proline-rich protein DC2.15		AT2G45180	Bifunctional inhibitor/lipid-transfer protein/seed storage 2S albumin superfamily protein
LotjaGi4g1v0275200	8.68e-09	-0.774	0.01	0.2	0.000212			Alkaline alpha-galactosidase seed imbibition protein		AT5G20250	Raffinose synthase family protein
LotjaGi2g1v0431500	8.73e-09	-1.185	0.021	0.23	0.000213			Protein DETOXIFICATION	protoplast-induced	AT4G23030	MATE efflux family protein
LotjaGi5g1v0050400	8.77e-09	-0.679	0.021	0.237	0.000214			Protein phosphatase 2c, putative		AT4G31750	HOPW1-1-interacting 2
LotjaGi4g1v0043400	9.17e-09	-1.273	0.042	0.278	0.000224			Terpene synthase		AT2G24210	terpene synthase 10
LotjaGi1g1v0027100	9.35e-09	0.765	0.24	0.146	0.000228			Rab3 GTPase-activating protein catalytic subunit		AT5G55060	Rab3 GTPase-activating protein catalytic subunit
LotjaGi4g1v0148100	9.42e-09	-0.542	0.094	0.343	0.00023			UPF0664 stress-induced protein C29B12.11c		AT5G11680	classical AGP protein
LotjaGi1g1v0477000	9.43e-09	0.967	0.302	0.154	0.00023			Kinase family protein		AT2G45910	U-box domain-containing protein kinase family protein
LotjaGi1g1v0702200	9.54e-09	-0.829	0.073	0.328	0.000233			RmlC-like cupins superfamily protein		AT3G04300	RmlC-like cupins superfamily protein
LotjaGi1g1v0557500	9.6e-09	0.707	0.51	0.459	0.000234			Ubiquitin-like modifier-activating enzyme 5		AT3G07580	hypothetical protein
LotjaGi1g1v0703000	9.62e-09	-1.248	0.094	0.357	0.000235			Pleiotropic drug resistance ABC transporter		AT1G15520	pleiotropic drug resistance 12
LotjaGi2g1v0096600	1e-08	-0.693	0.021	0.234	0.000245			Glycosyltransferase		AT2G43840	UDP-glycosyltransferase 74 F1
LotjaGi4g1v0435200	1.01e-08	0.517	0.5	0.566	0.000247			Pleckstrin-like (PH) domain protein; Coatomer subunit gamma-1		AT4G23895	Pleckstrin homology (PH) domain-containing protein; AT4G23885;hypothetical protein
LotjaGi6g1v0073500	1.06e-08	-0.832	0.052	0.296	0.000259			Alpha/beta hydrolase-like protein		AT2G40095	Alpha/beta hydrolase related protein
LotjaGi3g1v0185000	1.07e-08	-0.528	0	0.162	0.000261			Fasciclin-like arabinogalactan protein		AT5G06390	FASCICLIN-like arabinogalactan protein 17 precursor
LotjaGi1g1v0781800	1.07e-08	-0.603	0.052	0.289	0.000262			Auxin-responsive protein		AT3G04730	indoleacetic acid-induced protein 16
LotjaGi3g1v0407300	1.08e-08	0.486	0.208	0.263	0.000264			Ubiquitin-conjugating enzyme, E2		AT1G17280	ubiquitin-conjugating enzyme 34
LotjaGi6g1v0311500	1.09e-08	0.668	0.365	0.354	0.000266			Multidrug resistance protein ABC transporter family protein		AT2G34660	multidrug resistance-associated protein 2
LotjaGi1g1v0475000-LC	1.09e-08	-2.058	0.052	0.292	0.000265			RELA/SPOT homolog 1; Trypsin inhibitor		AT4G02260	RELA/SPOT homolog 1; AT1G16480;Tetratricopeptide repeat (TPR)-like superfamily protein
LotjaGi2g1v0082500	1.1e-08	-0.938	0	0.162	0.000267			MYB-related transcription factor; Myb factor		AT5G14340	myb domain protein 40
LotjaGi5g1v0225300	1.11e-08	-0.755	0.156	0.429	0.00027			Auxin-repressed/dormancy-associated protein		AT1G56220	Dormancy/auxin associated family protein
LotjaGi4g1v0083900	1.12e-08	-0.64	0.344	0.648	0.000273			Glutathione S-transferase-like protein		AT4G19880	Glutathione S-transferase family protein
LotjaGi1g1v0599200	1.12e-08	-0.636	0	0.162	0.000272			Ethylene-responsive transcription factor		AT2G44940	Integrase-type DNA-binding superfamily protein
LotjaGi6g1v0218200	1.12e-08	-0.638	0.094	0.346	0.000273			Thioesterase family protein		AT1G48320	Thioesterase superfamily protein
LotjaGi4g1v0033900	1.13e-08	0.806	0.375	0.331	0.000277			Endoplasmic reticulum-Golgi intermediate compartment protein 3		AT1G36050	Endoplasmic reticulum vesicle transporter protein
LotjaGi3g1v0233900	1.14e-08	-0.759	0.125	0.399	0.000278			Histone H2A		AT5G54640	Histone superfamily protein; AT4G27230;histone H2A 2
LotjaGi3g1v0391900-LC	1.15e-08	-1.318	0	0.161	0.000281			Retrotransposon protein, putative, Ty3-gypsy subclass		ATMG00860	DNA/RNA polymerases superfamily protein (ChrM)
LotjaGi4g1v0339000	1.16e-08	0.342	0.052	0	0.000283			senescence-associated family protein, putative (DUF581)		AT5G49120	DUF581 family protein, putative (DUF581)
LotjaGi3g1v0520200	1.16e-08	-1.288	0.021	0.229	0.000284			Heavy metal-associated domain containing protein, expressed	protoplast-induced	AT4G38580	farnesylated protein 6
LotjaGi4g1v0000700	1.17e-08	0.585	0.083	0.075	0.000287			Outer envelope pore 37, chloroplastic-like protein		AT2G43950	chloroplast outer envelope protein 37
LotjaGi6g1v0260000	1.2e-08	-0.44	0.073	0.311	0.000293			Prefoldin subunit 3		AT5G49510	prefoldin 3
LotjaGi3g1v0536950	1.2e-08	0.928	0.219	0.139	0.000293
LotjaGi2g1v0228400	1.26e-08	0.886	0.292	0.179	0.000306			Zinc finger CCCH domain protein		AT4G29190	Zinc finger C-x8-C-x5-C-x3-H type family protein
LotjaGi1g1v0566500	1.28e-08	-0.322	0.25	0.514	0.000311			Adenine nucleotide alpha hydrolases-like superfamily protein		AT2G21620	Adenine nucleotide alpha hydrolases-like superfamily protein
LotjaGi2g1v0233300	1.3e-08	0.251	0.01	0.084	0.000316			Thioredoxin		AT4G29670	atypical CYS HIS rich thioredoxin 2
LotjaGi4g1v0434800	1.3e-08	1.001	0.281	0.181	0.000318			Endoglucanase		AT1G64390	glycosyl hydrolase 9C2
LotjaGi6g1v0075500	1.33e-08	0.963	0.219	0.076	0.000326			Phosphoinositide phospholipase C		AT3G08510	phospholipase C 2
LotjaGi4g1v0088300	1.35e-08	0.539	0.083	0.006	0.000329			Zinc finger family protein		AT1G26610	C2H2-like zinc finger protein
LotjaGi6g1v0349700	1.39e-08	-0.481	0.021	0.222	0.00034			Carbonic anhydrase		AT4G33580	beta carbonic anhydrase 5
LotjaGi1g1v0143000	1.42e-08	-0.546	0.5	0.78	0.000346			Phospho-2-dehydro-3-deoxyheptonate aldolase		AT1G22410	Class-II DAHP synthetase family protein
LotjaGi2g1v0405900	1.43e-08	1.04	0.531	0.347	0.000349			GH3.3	protoplast-induced	AT2G14960	Auxin-responsive GH3 family protein; AT2G23170;Auxin-responsive GH3 family protein
LotjaGi1g1v0238000	1.43e-08	-1.258	0.042	0.274	0.000349			Calcium-binding protein	protoplast-induced	AT1G76650	calmodulin-like 38
LotjaGi1g1v0440100	1.52e-08	-0.577	0.021	0.232	0.00037			Mitochondrial inner membrane protease subunit 1; Mitochondrial inner membrane protease subunit 2		AT3G08980	Peptidase S24/S26A/S26B/S26C family protein
LotjaGi2g1v0344500	1.54e-08	-0.96	0.042	0.273	0.000377			Ubiquinol oxidase	protoplast-induced	AT3G22370	alternative oxidase 1A
LotjaGi3g1v0412500	1.55e-08	0.622	0.219	0.196	0.000377			Nucleoside diphosphate kinase		AT1G17410	Nucleoside diphosphate kinase family protein
LotjaGi3g1v0027300	1.56e-08	0.525	0.062	0.003	0.000381			Calmodulin-binding family protein		AT5G57010	calmodulin-binding family protein
LotjaGi3g1v0246500-LC	1.57e-08	0.469	0.083	0.004	0.000384			Clavata3/ESR (CLE) gene family member		AT2G31085	CLAVATA3/ESR-RELATED 6
LotjaGi5g1v0243200	1.59e-08	-0.657	0.135	0.413	0.000388			WRKY family transcription factor	protoplast-induced	AT2G47260	WRKY DNA-binding protein 23
LotjaGi6g1v0155900	1.62e-08	-2.869	0.01	0.207	0.000394			Stigma-specific Stig1 family protein	protoplast-induced	AT1G50720	Stigma-specific Stig1 family protein
LotjaGi4g1v0397000	1.65e-08	-0.765	0.281	0.583	0.000402			Ras-related protein		AT5G10260	RAB GTPase homolog H1E
LotjaGi1g1v0338500	1.67e-08	-0.663	0.01	0.206	0.000409			Acetolactate synthase		AT3G48560	chlorsulfuron/imidazolinone resistant 1
LotjaGi2g1v0220700	1.69e-08	-0.686	0.052	0.285	0.000413			cationic amino acid transporter 9		AT2G20080	hypothetical protein
LotjaGi6g1v0118000	1.71e-08	-0.888	0	0.158	0.000417			LOB domain-containing protein, putative		AT2G30130	Lateral organ boundaries (LOB) domain family protein
LotjaGi1g1v0464000	1.73e-08	-0.706	0.021	0.221	0.000423			Fasciclin-like arabinogalactan protein		AT3G60900	FASCICLIN-like arabinogalactan-protein 10
LotjaGi4g1v0158100	1.77e-08	0.836	0.448	0.359	0.000433			60S ribosomal protein L27A		AT1G70600	Ribosomal protein L18e/L15 superfamily protein
LotjaGi4g1v0090600	1.78e-08	-0.615	0.396	0.692	0.000435			Cytochrome c oxidase subunit 6a, mitochondrial		AT4G37830	cytochrome c oxidase-like protein
LotjaGi6g1v0005400	1.79e-08	-1.181	0.01	0.201	0.000438			MYB family protein	protoplast-induced	AT3G23250	myb domain protein 15
LotjaGi3g1v0443000	1.82e-08	-0.561	0	0.157	0.000445			ethylene-responsive transcription factor	protoplast-induced	AT2G20880	Integrase-type DNA-binding superfamily protein
LotjaGi2g1v0441200	1.82e-08	-1.096	0.115	0.38	0.000443			Nucleoside diphosphate kinase		AT4G23900	Nucleoside diphosphate kinase family protein
LotjaGi2g1v0332400	1.83e-08	-0.507	0	0.157	0.000447			Abscisic acid receptor		AT4G17870	Polyketide cyclase/dehydrase and lipid transport superfamily protein
LotjaGi3g1v0221100	1.87e-08	-0.993	0.375	0.654	0.000456			Adenine nucleotide alpha hydrolases-like protein		AT3G53990	Adenine nucleotide alpha hydrolases-like superfamily protein
LotjaGi2g1v0269100	1.87e-08	-1.869	0	0.157	0.000457			Alpha-1,4-glucan-protein synthase [UDP-forming] 1; Alpha-1,4-glucan-protein synthase [UDP-forming]-like protein	protoplast-induced	AT5G15650	reversibly glycosylated polypeptide 2; AT3G02230;reversibly glycosylated polypeptide 1
LotjaGi1g1v0246200	1.89e-08	-0.91	0.052	0.291	0.000462			senescence-associated family protein, putative (DUF581)		AT1G78020	senescence-associated family protein, putative (DUF581)
LotjaGi1g1v0730200	1.9e-08	0.652	0.25	0.243	0.000465			U6 snRNA-associated Sm-like protein		AT1G03330	Small nuclear ribonucleoprotein family protein
LotjaGi2g1v0351600	1.94e-08	0.501	0.104	0.051	0.000474			2-oxoglutarate-dependent dioxygenase		AT1G14130	2-oxoglutarate (2OG) and Fe(II)-dependent oxygenase superfamily protein
LotjaGi1g1v0360900	1.94e-08	-0.523	0.125	0.384	0.000475			Adenine phosphoribosyltransferase-like protein		AT1G27450	adenine phosphoribosyl transferase 1
LotjaGi2g1v0458900	1.95e-08	0.865	0.198	0.066	0.000475			Transmembrane protein, putative		AT4G33740	myb-like protein X
LotjaGi1g1v0613100	1.97e-08	-2.091	0.073	0.325	0.00048			2-isopropylmalate synthase		AT1G74040	2-isopropylmalate synthase 1
LotjaGi4g1v0201400	1.98e-08	-0.733	0.208	0.5	0.000484			DWNN domain, A CCHC-type zinc finger protein		AT5G47430	DWNN domain, a CCHC-type zinc finger
LotjaGi3g1v0054700	1.98e-08	-0.827	0.031	0.252	0.000484			Galactose-binding protein	protoplast-induced	AT1G22882	Galactose-binding protein
LotjaGi1g1v0063300	2.04e-08	-1.19	0.198	0.491	0.000497			Phosphatidylglycerol/phosphatidylinositol transfer protein		AT3G11780	MD-2-related lipid recognition domain-containing protein / ML domain-containing protein
LotjaGi3g1v0507600	2.05e-08	0.533	0.229	0.281	0.000501			Coatomer subunit gamma		AT4G34450	coatomer gamma-2 subunit, putative / gamma-2 coat protein, putative / gamma-2 COP
LotjaGi5g1v0358400	2.09e-08	0.74	0.562	0.538	0.000509			50S ribosomal protein L29; Ribosomal L29 family protein		AT2G39390	Ribosomal L29 family protein
LotjaGi1g1v0686000	2.09e-08	-0.662	0.052	0.287	0.000511			Triosephosphate isomerase		AT2G21170	triosephosphate isomerase
LotjaGi3g1v0040500	2.17e-08	-0.805	0.01	0.2	0.000531			Receptor-like protein kinase		AT1G53430	Leucine-rich repeat transmembrane protein kinase
LotjaGi4g1v0366700-LC	2.18e-08	0.68	0.365	0.326	0.000533
LotjaGi4g1v0419300	2.21e-08	0.601	0.385	0.419	0.000538			Membrane-anchored ubiquitin-fold protein		AT4G24990	Ubiquitin family protein
LotjaGi1g1v0055200	2.23e-08	-0.263	0.052	0.252	0.000543			SNF1-related protein kinase regulatory subunit beta-1		AT5G21170	5'-AMP-activated protein kinase beta-2 subunit protein
LotjaGi3g1v0125200	2.24e-08	-1.598	0.125	0.388	0.000546			Siroheme synthase	protoplast-induced	AT5G40850	urophorphyrin methylase 1
LotjaGi1g1v0565000	2.25e-08	0.918	0.24	0.163	0.000548			Sec14p-like phosphatidylinositol transfer family protein		AT2G21520	Sec14p-like phosphatidylinositol transfer family protein
LotjaGi4g1v0001500	2.27e-08	0.949	0.271	0.155	0.000555			Mitotic spindle assembly checkpoint protein MAD1		AT5G49880	mitotic checkpoint family protein
LotjaGi1g1v0611500	2.27e-08	0.759	0.344	0.33	0.000554			Altered inheritance of mitochondria protein 32		AT5G40510	Sucrase/ferredoxin-like family protein
LotjaGi3g1v0406500	2.28e-08	0.841	0.385	0.296	0.000557			Receptor-like protein kinase		AT1G53730	STRUBBELIG-receptor family 6
LotjaGi3g1v0042100	2.3e-08	-0.723	0.219	0.512	0.000561			Ubiquitin-conjugating enzyme E2		AT1G16890	ubiquitin-conjugating enzyme 36
LotjaGi3g1v0380900	2.31e-08	-1.3	0	0.155	0.000564			O-glucosyltransferase rumi-like protein		AT2G45830	downstream target of AGL15 2
LotjaGi6g1v0040500	2.31e-08	-0.585	0.021	0.221	0.000563			UDP-glucuronate 4-epimerase 4		AT3G23820	UDP-D-glucuronate 4-epimerase 6
LotjaGi5g1v0280600	2.33e-08	-1.581	0.021	0.225	0.00057			ABC transporter G family member	protoplast-induced	AT1G71960	ATP-binding casette family G25
LotjaGi5g1v0239000	2.35e-08	-1.198	0.01	0.197	0.000573			mediator of RNA polymerase II transcription subunit		AT2G01300	mediator of RNA polymerase II transcription subunit
LotjaGi2g1v0424200	2.36e-08	-0.523	0.135	0.403	0.000575			Vesicle-associated 1-1-like protein		AT2G45140	plant VAP homolog 12
LotjaGi2g1v0228700	2.38e-08	-0.769	0.021	0.227	0.00058			Receptor protein kinase, putative		AT4G29180	root hair specific 16
LotjaGi3g1v0253300	2.39e-08	0.476	0.031	0.087	0.000584			Ras-related protein, expressed		AT1G06400	Ras-related small GTP-binding family protein
LotjaGi3g1v0557800	2.4e-08	0.618	0.167	0.164	0.000585			Transmembrane protein, putative		AT1G09645	transmembrane protein
LotjaGi6g1v0355000	2.42e-08	-0.947	0.062	0.304	0.00059			UDP-glycosyltransferase		AT2G22590	UDP-Glycosyltransferase superfamily protein
LotjaGi6g1v0036500	2.43e-08	-1.298	0.073	0.323	0.000592			O-methyltransferase, putative		AT4G35160	O-methyltransferase family protein
LotjaGi2g1v0441700	2.45e-08	-1.159	0.198	0.489	0.000598			DUF4228 domain protein		AT1G64405	hypothetical protein
LotjaGi4g1v0196600	2.46e-08	0.823	0.188	0.057	0.000599			GATA transcription factor-like protein		AT4G17570	GATA transcription factor 26
LotjaGi3g1v0273000	2.46e-08	-0.516	0.01	0.179	0.000601			RPM1-interacting 4-like protein		AT5G48500	pathogenic type III effector avirulence factor Avr AvrRpt-cleavage: cleavage site protein
LotjaGi2g1v0441100	2.47e-08	-0.789	0.146	0.425	0.000602			ribosome maturation factor		AT4G10970	ribosome maturation factor
LotjaGi3g1v0055400	2.52e-08	-0.585	0.094	0.333	0.000615			Repetitive proline-rich cell wall protein; Repetitive proline-rich cell wall protein 2		AT3G22142	Bifunctional inhibitor/lipid-transfer protein/seed storage 2S albumin superfamily protein
LotjaGi1g1v0355200	2.54e-08	-0.637	0.01	0.203	0.00062			Coenzyme Q-binding protein COQ10 like, mitochondrial	protoplast-induced	AT4G17650	Polyketide cyclase / dehydrase and lipid transport protein
LotjaGi1g1v0454000	2.55e-08	0.33	0.167	0.274	0.000623			Saposin B domain protein		AT3G51730	saposin B domain-containing protein
LotjaGi4g1v0119900	2.63e-08	-0.785	0.135	0.397	0.000641			cation/H+ exchanger 17	protoplast-induced	AT2G18210	hypothetical protein
LotjaGi3g1v0211000	2.63e-08	0.264	0.156	0.28	0.000642			Glycogen synthase		AT5G01220	sulfoquinovosyldiacylglycerol 2
LotjaGi6g1v0290900	2.66e-08	-0.717	0.062	0.306	0.000649			Proline synthase co-transcribed bacterial		AT1G11930	Putative pyridoxal phosphate-dependent enzyme, YBL036C type
LotjaGi2g1v0390500	2.69e-08	-1.064	0	0.154	0.000657			late embryogenesis abundant protein	protoplast-induced	AT5G66780	late embryogenesis abundant protein
LotjaGi3g1v0414900	2.7e-08	-2.778	0.01	0.203	0.00066			Germin-like family protein		AT1G72610	germin-like protein 1
LotjaGi4g1v0283400	2.71e-08	-0.784	0.052	0.286	0.000662			ATP synthase subunit beta	protoplast-induced	AT4G32020	serine/arginine repetitive matrix-like protein
LotjaGi1g1v0377000	2.72e-08	0.331	0.062	0.001	0.000663			Lectin		AT5G10530	Concanavalin A-like lectin protein kinase family protein
LotjaGi1g1v0196500	2.74e-08	0.404	0.135	0.178	0.000669			Peptide chain release factor 2		AT5G63135	transcription termination factor
LotjaGi1g1v0022400	2.76e-08	0.532	0.062	0.066	0.000674			Hydroxyacylglutathione hydrolase		AT1G53580	glyoxalase II 3
LotjaGi1g1v0132800	2.76e-08	-0.747	0.01	0.202	0.000674			Auxin-responsive protein		AT5G65670	indole-3-acetic acid inducible 9
LotjaGi3g1v0438700	2.77e-08	-0.824	0.021	0.224	0.000675			Equilibrative nucleoside transporter	protoplast-induced	AT4G05120	Major facilitator superfamily protein
LotjaGi6g1v0356400	2.79e-08	0.758	0.719	0.663	0.000681			Actin		AT5G09810	actin 7; AT3G12110;actin-11
LotjaGi1g1v0509300	2.84e-08	0.893	0.302	0.201	0.000694			Membrane-anchored ubiquitin-fold protein		AT3G01050	membrane-anchored ubiquitin-fold protein 1 precursor; AT5G15460;membrane-anchored ubiquitin-fold protein 2
LotjaGi5g1v0366600	2.86e-08	-0.642	0.104	0.361	0.000698			cobalt ion-binding protein		AT5G47870	cobalt ion-binding protein
LotjaGi4g1v0395500	2.93e-08	-0.62	0.031	0.249	0.000716			Ras-related protein Rab-25		AT5G65270	RAB GTPase homolog A4A
LotjaGi5g1v0176100	2.94e-08	0.672	0.312	0.29	0.000719			30S ribosomal protein S19		AT1G04270	cytosolic ribosomal protein S15; AT5G09500;Ribosomal protein S19 family protein
LotjaGi3g1v0464600	2.95e-08	0.99	0.156	0.058	0.000719			basic helix-loop-helix (bHLH) DNA-binding superfamily protein		AT3G21710	transmembrane protein
LotjaGi4g1v0007000	3.08e-08	-0.552	0.031	0.232	0.000751			Cytochrome P450		AT3G26300	cytochrome P450, family 71, subfamily B, polypeptide 34
LotjaGi3g1v0407600	3.11e-08	0.844	0.271	0.247	0.000759			Pectinesterase		AT1G53840	pectin methylesterase 1
LotjaGi3g1v0482500	3.18e-08	-0.599	0.021	0.219	0.000776			Carboxypeptidase		AT2G27920	serine carboxypeptidase-like 51
LotjaGi1g1v0533800	3.19e-08	0.715	0.323	0.322	0.000778			50S ribosomal protein L23		AT3G55280	ribosomal protein L23AB
LotjaGi1g1v0633300	3.2e-08	-0.318	0.052	0.244	0.00078			N-acetyltransferase-like protein		AT2G38130	Acyl-CoA N-acyltransferases (NAT) superfamily protein
LotjaGi1g1v0599000	3.2e-08	-0.909	0.01	0.193	0.000782			Glycosyltransferase	protoplast-induced	AT4G01070	UDP-Glycosyltransferase superfamily protein
LotjaGi6g1v0193100	3.22e-08	0.872	0.281	0.271	0.000787			Beta-glucosidase		AT5G20950	Glycosyl hydrolase family protein
LotjaGi2g1v0424300	3.25e-08	-0.504	0.125	0.376	0.000794			Vesicle-associated 1-1-like protein		AT2G45140	plant VAP homolog 12
LotjaGi3g1v0506600	3.32e-08	-0.894	0.042	0.263	0.00081			Polyol transporter		AT3G18830	polyol/monosaccharide transporter 5
LotjaGi1g1v0248200	3.34e-08	0.798	0.198	0.13	0.000816			electron protein, putative (Protein of unknown function, DUF547)		AT4G08550	electron carrier/ protein disulfide oxidoreductase
LotjaGi4g1v0320800	3.35e-08	-0.771	0.031	0.243	0.000819			SAUR-like auxin-responsive family protein	protoplast-induced	AT5G20810	SAUR-like auxin-responsive protein family
LotjaGi5g1v0020700-LC	3.44e-08	0.773	0.281	0.204	0.000839			Adenylate kinase family protein		AT5G50370	Adenylate kinase family protein
LotjaGi1g1v0524000	3.44e-08	0.472	0.073	0.086	0.000839			DNA-directed RNA polymerase III subunit RPC6		AT5G23710	DNA binding / DNA-directed RNA polymerase
LotjaGi3g1v0522100	3.53e-08	-1.135	0.062	0.303	0.000862			Nodulin-like / Major Facilitator Superfamily protein	protoplast-induced	AT4G34950	Major facilitator superfamily protein
LotjaGi1g1v0413800	3.53e-08	1.057	0.448	0.246	0.000862			Phosphoenolpyruvate carboxykinase (ATP)-like protein		AT4G37870	phosphoenolpyruvate carboxykinase 1
LotjaGi1g1v0759900	3.54e-08	-0.746	0.01	0.198	0.000863			BZIP transcription factor		AT3G62420	basic region/leucine zipper motif 53
LotjaGi1g1v0678700	3.54e-08	-0.94	0.104	0.366	0.000864			Pleiotropic drug resistance ABC transporter		AT1G66950	pleiotropic drug resistance 11; AT2G36380;pleiotropic drug resistance 6
LotjaGi3g1v0019000	3.59e-08	-0.561	0	0.151	0.000876			Auxin-responsive protein		AT4G29080	phytochrome-associated protein 2
LotjaGi1g1v0769700	3.6e-08	0.825	0.438	0.31	0.000879			60S ribosomal protein L18		AT5G27850	Ribosomal protein L18e/L15 superfamily protein; AT3G05590;ribosomal protein L18
LotjaGi3g1v0154900	3.62e-08	-0.744	0.01	0.199	0.000885			BZIP family transcription factor		AT3G58120	Basic-leucine zipper (bZIP) transcription factor family protein
LotjaGi4g1v0249000	3.68e-08	0.456	0.083	0.015	0.000898			RP/EB family microtubule-associated protein		AT3G47690	microtubule end binding protein EB1A; AT5G62500;end binding protein 1B
LotjaGi2g1v0239200	3.72e-08	-1.396	0.062	0.302	0.000907			GMP synthase [glutamine-hydrolyzing]	protoplast-induced	AT5G38200	Class I glutamine amidotransferase-like superfamily protein; AT1G66860;Class I glutamine amidotransferase-like superfamily protein
LotjaGi4g1v0018700-LC	3.72e-08	1.13	0.323	0.106	0.000907
LotjaGi1g1v0542600-LC	3.76e-08	-0.983	0.146	0.422	0.000917			Disease resistance protein (TIR-NBS-LRR class)		AT1G72920	Toll-Interleukin-Resistance (TIR) domain family protein
LotjaGi1g1v0735800	3.8e-08	-0.66	0.021	0.219	0.000927			Eukaryotic aspartyl protease family protein		AT3G52500	Eukaryotic aspartyl protease family protein
LotjaGiC1v0003600	3.89e-08	1.014	0.177	0.115	0.000949
LotjaGi4g1v0316500	3.94e-08	-0.859	0.031	0.245	0.000962			Diacylglycerol acyltransferase		AT1G48300	diacylglycerol acyltransferase
LotjaGi1g1v0709500	3.95e-08	-0.945	0.01	0.191	0.000965			MYB family protein	protoplast-induced	AT2G31180	myb domain protein 14
LotjaGi2g1v0011200	3.95e-08	-0.39	0	0.151	0.000965			PPPDE thiol peptidase family protein, putative		AT1G47740	PPPDE putative thiol peptidase family protein
LotjaGi3g1v0078400	3.99e-08	-0.92	0.01	0.199	0.000974			Cotton fiber	protoplast-induced	AT1G61260	cotton fiber (DUF761)
LotjaGi1g1v0745100	3.99e-08	0.838	0.083	0.015	0.000974			Flavin monooxygenase-like protein		AT1G48910	Flavin-containing monooxygenase family protein
LotjaGi2g1v0356500	3.99e-08	0.781	0.25	0.104	0.000974			Nucleolar GTP-binding protein 1		AT1G50920	Nucleolar GTP-binding protein
LotjaGi2g1v0396300	4.01e-08	-0.555	0	0.15	0.000979			HTH-type transcriptional regulator		AT4G37240	HTH-type transcriptional regulator
LotjaGi2g1v0369100	4.01e-08	0.857	0.146	0.02	0.000978			Myb transcription factor		AT3G46130	myb domain protein 48; AT5G59780;myb domain protein 59
LotjaGi1g1v0380000	4.05e-08	-0.441	0	0.15	0.000988			Pyridoxine/pyridoxal/pyridoxamine kinase	protoplast-induced	AT4G32030	hypothetical protein
LotjaGi4g1v0242400	4.06e-08	-0.615	0.219	0.501	0.000991			MYB-like transcription factor family protein		AT1G19000	Homeodomain-like superfamily protein
LotjaGi2g1v0019100	4.13e-08	1.042	0.271	0.141	0.00101			O-methyltransferase		AT5G54160	O-methyltransferase 1
LotjaGi1g1v0339900	4.21e-08	-0.742	0.062	0.28	0.00103			Avr9/Cf-9 rapidly elicited protein 75	protoplast-induced	AT1G35210	hypothetical protein
LotjaGi3g1v0255400-LC	4.26e-08	0.802	0.292	0.203	0.00104
LotjaGi1g1v0340300	4.27e-08	-0.664	0.062	0.297	0.00104			Arabinogalactan protein		AT4G09030	arabinogalactan protein 10
LotjaGi1g1v0574200	4.27e-08	-0.678	0.083	0.33	0.00104			Phosphatidylinositol:ceramide inositolphosphotransferase	protoplast-induced	AT3G54020	Inositol phosphorylceramide synthase 1
LotjaGi1g1v0263000	4.28e-08	0.725	0.323	0.283	0.00104			Acyl-CoA N-acyltransferases (NAT) superfamily protein		AT1G21770	Acyl-CoA N-acyltransferases (NAT) superfamily protein
LotjaGi5g1v0018800	4.32e-08	0.491	0.104	0.012	0.00105			Calcium uniporter protein, mitochondrial		AT2G23790	calcium uniporter (DUF607)
LotjaGi1g1v0644700	4.34e-08	-0.442	0.115	0.349	0.00106			RNA binding family protein isoform 1		AT5G32450	RNA binding (RRM/RBD/RNP motifs) family protein
LotjaGi3g1v0004500	4.38e-08	-0.92	0.167	0.446	0.00107			Cinnamoyl-CoA reductase-like protein; Cinnamoyl-CoA reductase		AT1G15950	cinnamoyl coa reductase 1
LotjaGi1g1v0172700	4.38e-08	-0.487	0	0.15	0.00107			Protein phosphatase 2C-like protein	protoplast-induced	AT2G29380	highly ABA-induced PP2C protein 3
LotjaGi4g1v0374200	4.52e-08	0.618	0.365	0.373	0.0011			DUF538 family protein, putative (Protein of unknown function, DUF538)		AT5G19860	transmembrane protein, putative (Protein of unknown function, DUF538)
LotjaGi1g1v0697700	4.54e-08	-0.448	0.021	0.206	0.00111			Diaminopimelate epimerase		AT3G53580	diaminopimelate epimerase family protein
LotjaGi1g1v0148200-LC	4.58e-08	-1.213	0.01	0.198	0.00112			Glucan 1,3-beta-glucosidase	protoplast-induced	AT3G04490	exportin-4 protein
LotjaGi2g1v0286600	4.58e-08	0.289	0.042	0.089	0.00112			FBD-associated F-box protein		AT1G13570	F-box/RNI-like superfamily protein
LotjaGi2g1v0381000	4.81e-08	-1.07	0.375	0.653	0.00118			Chaperone DnaJ-like protein		AT2G17880	Chaperone DnaJ-domain superfamily protein
LotjaGi3g1v0419400	4.82e-08	-0.698	0.073	0.315	0.00118			Acetyltransferase component of pyruvate dehydrogenase complex		AT3G13930	Dihydrolipoamide acetyltransferase, long form protein; AT1G54220;Dihydrolipoamide acetyltransferase, long form protein
LotjaGi2g1v0441000	4.86e-08	-0.646	0.167	0.435	0.00119			Long-Chain Acyl-CoA Synthetase		AT4G23850	AMP-dependent synthetase and ligase family protein
LotjaGi2g1v0372000	4.89e-08	-1.005	0.031	0.241	0.00119			70 kDa heat shock protein		AT3G12580	heat shock protein 70; AT5G02500;heat shock cognate protein 70-1
LotjaGi4g1v0455200	5.08e-08	-1.35	0.052	0.282	0.00124			Protein PLANT CADMIUM RESISTANCE 2		AT1G14870	PLANT CADMIUM RESISTANCE 2
LotjaGi4g1v0441700	5.17e-08	-0.912	0.281	0.559	0.00126			Mitochondrial ATP synthase subunit G protein		AT2G19680	Mitochondrial ATP synthase subunit G protein
LotjaGi3g1v0147100	5.18e-08	-0.874	0.031	0.243	0.00126			Periplasmic nitrate reductase		AT5G05350	PLAC8 family protein
LotjaGi4g1v0458900	5.2e-08	0.717	0.521	0.461	0.00127			Elongation factor 1-gamma		AT1G09640	Translation elongation factor EF1B, gamma chain
LotjaGi1g1v0061200	5.22e-08	0.613	0.25	0.253	0.00127			Ubiquitin carboxyl-terminal hydrolase-like protein		AT5G06600	ubiquitin-specific protease 12; AT3G11910;ubiquitin-specific protease 13
LotjaGi6g1v0159100	5.31e-08	0.254	0.031	0.086	0.0013			Syntaxin protein		AT1G28490	syntaxin of plants 61
LotjaGi1g1v0495000	5.32e-08	-0.751	0.458	0.724	0.0013			Ras family protein		AT1G02130	RAS 5
LotjaGi2g1v0213300-LC	5.42e-08	0.873	0.51	0.488	0.00132			Leucine-rich repeat protein kinase family protein; bZIP transcription factor family protein		AT4G18670	Leucine-rich repeat (LRR) family protein; AT5G04860;splicing factor 3A subunit
LotjaGi2g1v0182000	5.43e-08	-0.703	0.01	0.195	0.00133			Eukaryotic peptide chain release factor subunit 1-1	protoplast-induced	AT3G26618	eukaryotic release factor 1-3
LotjaGi2g1v0320200	5.45e-08	-0.422	0.073	0.285	0.00133			Polygalacturonase non-catalytic protein; BURP domain RD22-like protein		AT1G70370	polygalacturonase 2
LotjaGi6g1v0253700	5.49e-08	-0.265	0.01	0.155	0.00134			Pectin lyase-like superfamily protein		AT3G16850	Pectin lyase-like superfamily protein
LotjaGi2g1v0214900	5.54e-08	-0.452	0.052	0.268	0.00135			Late embryogenesis abundant hydroxyproline-rich glycoprotein		AT4G13270	Late embryogenesis abundant (LEA) hydroxyproline-rich glycoprotein family
LotjaGi1g1v0121700	5.6e-08	-0.915	0.01	0.196	0.00137			Glycosyltransferase	protoplast-induced	AT1G07260	UDP-glucosyl transferase 71C3
LotjaGi2g1v0101100	5.86e-08	0.951	0.208	0.082	0.00143			Nucleolar complex protein 2		AT3G55510	Noc2p family
LotjaGi4g1v0264500	5.87e-08	-0.643	0.125	0.379	0.00143			Acyl-[acyl-carrier-protein] hydrolase		AT1G08510	fatty acyl-ACP thioesterases B
LotjaGi1g1v0496200	6.02e-08	-0.55	0	0.147	0.00147			Ethylene-responsive transcription factor		AT2G44840	ethylene-responsive element binding factor 13
LotjaGi4g1v0074700	6.07e-08	0.768	0.229	0.168	0.00148			Transcription initiation factor IIE subunit alpha		AT1G03280	Transcription factor TFIIE, alpha subunit
LotjaGi5g1v0136000	6.09e-08	0.677	0.323	0.309	0.00149			threonine-tRNA ligase 2		AT3G57320	threonine-tRNA ligase 2
LotjaGi1g1v0624000	6.14e-08	0.735	0.198	0.107	0.0015			Cytochrome P450 family protein		AT3G01900	cytochrome P450, family 94, subfamily B, polypeptide 2
LotjaGi4g1v0383800	6.19e-08	-0.381	0	0.147	0.00151			Cold acclimation protein		AT1G29390	cold regulated 314 thylakoid membrane 2
LotjaGi3g1v0252000	6.22e-08	0.278	0.177	0.328	0.00152			Multiprotein-bridging factor, putative		AT2G42680	multiprotein bridging factor 1A
LotjaGi4g1v0125200	6.22e-08	0.727	0.156	0.189	0.00152			Serine carboxypeptidase S28 family protein		AT4G36195	Serine carboxypeptidase S28 family protein
LotjaGi1g1v0413700	6.29e-08	-0.571	0.271	0.552	0.00154			Ubiquitin-fold modifier-conjugating enzyme 1		AT1G27530	ubiquitin-fold modifier-conjugating enzyme
LotjaGi1g1v0614000	6.36e-08	-0.782	0.021	0.219	0.00155			Protein ZINC INDUCED FACILITATOR-LIKE 1		AT5G13750	zinc induced facilitator-like 1
LotjaGi6g1v0342300	6.41e-08	0.525	0.083	0.007	0.00157			Serine/threonine-protein kinase		AT1G11330	S-locus lectin protein kinase family protein
LotjaGi4g1v0275500	6.42e-08	-1.973	0.031	0.241	0.00157			Bifunctional inhibitor/lipid-transfer protein/seed storage 2S albumin-like protein		AT2G10940	Bifunctional inhibitor/lipid-transfer protein/seed storage 2S albumin superfamily protein
LotjaGi4g1v0059300	6.44e-08	-0.837	0.021	0.214	0.00157			Disease resistance protein (TIR-NBS-LRR class)		AT2G20142	Toll-Interleukin-Resistance (TIR) domain family protein
LotjaGi2g1v0352700	6.45e-08	-0.762	0.042	0.25	0.00157			3-hydroxy-3-methylglutaryl coenzyme A reductase		AT1G76490	hydroxy methylglutaryl CoA reductase 1
LotjaGi4g1v0288700	6.47e-08	-0.621	0.042	0.261	0.00158			Ribosomal RNA small subunit methyltransferase G		AT5G57910	ribosomal RNA small subunit methyltransferase G
LotjaGi1g1v0791300	6.53e-08	-0.593	0.135	0.385	0.00159			Glycosyltransferase		AT4G01070	UDP-Glycosyltransferase superfamily protein
LotjaGi4g1v0447900	6.58e-08	0.451	0.094	0.007	0.0016			Transducin/WD40 repeat-like superfamily protein		AT3G06880	Transducin/WD40 repeat-like superfamily protein
LotjaGi4g1v0331900	6.59e-08	0.369	0.135	0.221	0.00161			Fatty acid oxidation complex subunit alpha		AT4G16210	enoyl-CoA hydratase/isomerase A
LotjaGi1g1v0789100	6.6e-08	-0.571	0.062	0.287	0.00161			BTB/POZ domain-containing family protein		AT3G61600	POZ/BTB containin G-protein 1
LotjaGi4g1v0457900	6.74e-08	-0.717	0.01	0.189	0.00164			Aspartyl/glutamyl-tRNA(Asn/Gln) amidotransferase subunit B	protoplast-induced	AT1G48520	GLU-ADT subunit B
LotjaGi2g1v0450500	6.8e-08	-0.417	0.146	0.382	0.00166			TOM1-like protein 2		AT5G16880	Target of Myb protein 1
LotjaGi4g1v0457400	6.83e-08	0.744	0.292	0.196	0.00167			Microtubule-associated protein 70-2		AT1G24764	microtubule-associated proteins 70-2
LotjaGi3g1v0495200	6.91e-08	-0.68	0	0.146	0.00169			Leucine-rich repeat receptor-like protein kinase family		AT3G20820	Leucine-rich repeat (LRR) family protein
LotjaGi5g1v0032500	7.05e-08	0.615	0.552	0.574	0.00172			40S ribosomal protein S24		AT5G28060	Ribosomal protein S24e family protein
LotjaGi2g1v0283400	7.07e-08	0.495	0.167	0.198	0.00173			RNA pyrophosphohydrolase		AT1G68760	nudix hydrolase 1
LotjaGi2g1v0430400	7.11e-08	-0.666	0.01	0.192	0.00174			3,5-epimerase/4-reductase		AT1G63000	nucleotide-rhamnose synthase/epimerase-reductase
LotjaGi1g1v0499700	7.12e-08	0.8	0.167	0.056	0.00174			WRKY family transcription factor		AT5G15130	WRKY DNA-binding protein 72
LotjaGi1g1v0005900	7.14e-08	-1.439	0.115	0.357	0.00174			Fasciclin-like arabinogalactan protein		AT2G04780	FASCICLIN-like arabinoogalactan 7
LotjaGi1g1v0558200	7.28e-08	-2.144	0.01	0.192	0.00178			Aquaporin; Heparan-alpha-glucosaminide N-acetyltransferase		AT4G35100	plasma membrane intrinsic protein 3; AT5G47900;heparan-alpha-glucosaminide N-acetyltransferase-like protein (DUF1624)
LotjaGi6g1v0294400	7.29e-08	0.292	0.26	0.41	0.00178			Autophagy-related protein		AT1G62040	Ubiquitin-like superfamily protein
LotjaGi6g1v0350800	7.39e-08	-0.878	0.198	0.479	0.0018			3,4-dihydroxy-2-butanone 4-phosphate synthase		AT5G64300	GTP cyclohydrolase II
LotjaGi2g1v0179200	7.39e-08	0.856	0.177	0.145	0.0018			Yellow stripe-like transporter 12		AT1G48370	YELLOW STRIPE like 8; AT1G65730;YELLOW STRIPE like 7
LotjaGi6g1v0294100	7.53e-08	-0.917	0.062	0.295	0.00184			5'-adenylylsulfate reductase	protoplast-induced	AT4G21990	APS reductase 3
LotjaGi1g1v0243700-LC	7.82e-08	0.71	0.156	0.11	0.00191			Protein VP3		AT5G42270	FtsH extracellular protease family
LotjaGi1g1v0583900	7.82e-08	-0.842	0.01	0.186	0.00191			Pectate lyase		AT4G13710	Pectin lyase-like superfamily protein
LotjaGi1g1v0323600	7.85e-08	0.576	0.146	0.16	0.00192			Alpha-glucosidase		AT5G63840	Glycosyl hydrolases family 31 protein
LotjaGi6g1v0364800-LC	7.97e-08	-0.428	0	0.144	0.00195
LotjaGi4g1v0302300	8.62e-08	-0.642	0	0.144	0.0021			Ribulose bisphosphate carboxylase small chain		AT5G38430	Ribulose bisphosphate carboxylase (small chain) family protein
LotjaGi4g1v0346400	8.86e-08	0.523	0.104	0.138	0.00216			Surfeit locus protein 6 like		AT5G05210	Surfeit locus protein 6
LotjaGi2g1v0161100	8.94e-08	-0.728	0	0.143	0.00218			glutamate-1-semialdehyde-2,1-aminomutase		AT5G51585	transmembrane protein
LotjaGi5g1v0327100	9.02e-08	-0.337	0	0.143	0.0022			UNC-50 family protein		AT2G15240	UNC-50 family protein
LotjaGi5g1v0173300	9.05e-08	0.732	0.458	0.378	0.00221			BEACH domain-containing protein; WD repeat and FYVE domain-containing protein 3		AT1G03060	BEACH-DOMAIN HOMOLOG A1
LotjaGi3g1v0309500	9.09e-08	-0.997	0.031	0.238	0.00222			Protein ZINC INDUCED FACILITATOR-LIKE 1	protoplast-induced	AT5G13750	zinc induced facilitator-like 1
LotjaGi4g1v0348100	9.19e-08	0.677	0.292	0.281	0.00224			Prolyl 4-hydroxylase subunit alpha-like protein		AT5G18900	2-oxoglutarate (2OG) and Fe(II)-dependent oxygenase superfamily protein
LotjaGi3g1v0123200	9.21e-08	0.654	0.156	0.039	0.00225			Interferon-activable protein		AT3G52110	interferon-activable protein
LotjaGi6g1v0308300	9.25e-08	0.668	0.594	0.547	0.00226			30S ribosomal protein S11		AT3G52580	Ribosomal protein S11 family protein
LotjaGi1g1v0305000	9.27e-08	-0.662	0.094	0.341	0.00226			Methyl esterase 17		AT3G10870	methyl esterase 17
LotjaGi5g1v0299100	9.28e-08	0.604	0.896	0.847	0.00227			60S ribosomal protein L36		AT3G53740	Ribosomal protein L36e family protein
LotjaGi1g1v0538900	9.36e-08	-0.607	0.188	0.456	0.00228			70 kDa heat shock protein	protoplast-induced	AT5G02500	heat shock cognate protein 70-1
LotjaGi6g1v0251900	9.44e-08	-0.486	0	0.143	0.00231			Ring finger protein, putative	protoplast-induced	AT3G16720	TOXICOS EN LEVADURA 2
LotjaGiM1v0004400	9.51e-08	0.723	0.917	0.896	0.00232
LotjaGi3g1v0425900	9.53e-08	-0.364	0	0.143	0.00233			Calcineurin B, putative		AT4G33000	calcineurin B-like protein 10
LotjaGi3g1v0366100	9.57e-08	0.865	0.365	0.243	0.00234			Ribosomal protein L37		AT1G52300	Zinc-binding ribosomal protein family protein
LotjaGi1g1v0651700	9.63e-08	-0.596	0.021	0.202	0.00235			Protein DETOXIFICATION		AT1G33110	MATE efflux family protein
LotjaGi1g1v0554500	9.79e-08	-0.93	0.083	0.323	0.00239			Pirin-like protein	protoplast-induced	AT2G43120	RmlC-like cupins superfamily protein
LotjaGi2g1v0370100	9.86e-08	-0.568	0.031	0.236	0.00241			Ras family protein; Ras-related protein-like protein		AT5G59840	Ras-related small GTP-binding family protein
LotjaGi2g1v0312700	9.91e-08	-0.565	0.135	0.392	0.00242			Pyruvate dehydrogenase E1 component subunit alpha		AT1G59900	pyruvate dehydrogenase complex E1 alpha subunit
LotjaGi6g1v0285900	9.94e-08	-1.055	0.333	0.617	0.00243			Cytochrome b561 and domon domain-containing protein		AT4G17280	Auxin-responsive family protein
LotjaGi1g1v0614400	9.94e-08	0.748	0.531	0.437	0.00243			Elongation factor 1-alpha		AT1G07920	GTP binding Elongation factor Tu family protein
LotjaGi1g1v0747400	1e-07	0.858	0.125	0.025	0.00245			Calmodulin-binding protein		AT5G26920	Cam-binding protein 60-like G
LotjaGi1g1v0699600	1.01e-07	-0.924	0.031	0.233	0.00246			Cation/H(+) antiporter		AT3G53720	cation/H+ exchanger 20
LotjaGi6g1v0314600	1.01e-07	-0.891	0	0.142	0.00247			senescence regulator (Protein of unknown function, DUF584)		AT1G29640	senescence regulator (Protein of unknown function, DUF584)
LotjaGi1g1v0567500	1.02e-07	0.729	0.115	0.095	0.00249			U-box domain-containing protein		AT1G76390	ARM repeat superfamily protein
LotjaGi2g1v0258200	1.02e-07	-0.956	0.031	0.23	0.0025			ABC transporter ATP-binding protein		AT3G28860	ATP binding cassette subfamily B19
LotjaGi1g1v0645800	1.05e-07	0.407	0.042	0	0.00256			Blue copper protein		AT3G17675	Cupredoxin superfamily protein
LotjaGi5g1v0163700-LC	1.05e-07	0.833	0.094	0.008	0.00257			Myb/SANT-like DNA-binding domain protein		AT5G48160	potyvirus VPg interacting protein (DUF1423)
LotjaGi6g1v0020400	1.06e-07	-0.349	0.146	0.371	0.00259			Embryo defective protein 1303		AT1G56200	embryo defective 1303
LotjaGi1g1v0006500	1.06e-07	-1.242	0.062	0.291	0.0026			Chalcone reductase; Polyketide reductase		AT1G59950	NAD(P)-linked oxidoreductase superfamily protein; AT1G59960;NAD(P)-linked oxidoreductase superfamily protein
LotjaGi1g1v0025100	1.06e-07	-1.12	0.021	0.212	0.00258			Glucan endo-1,3-beta-glucosidase, putative	protoplast-induced	AT5G55180	O-Glycosyl hydrolases family 17 protein
LotjaGi4g1v0264700	1.06e-07	0.736	0.188	0.076	0.00258			Serine/threonine protein phosphatase 2A regulatory subunit B		AT5G25510	Protein phosphatase 2A regulatory B subunit family protein
LotjaGi2g1v0213700	1.06e-07	0.72	0.135	0.018	0.00259			Sulfate transporter, putative		AT5G19600	sulfate transporter 3;5
LotjaGi1g1v0277900	1.07e-07	-1.752	0.062	0.283	0.00262			Dirigent protein		AT3G13650	Disease resistance-responsive (dirigent-like protein) family protein
LotjaGi5g1v0259700	1.07e-07	0.608	0.146	0.16	0.00262			Methyl-CpG-binding domain protein		AT3G63030	methyl-CPG-binding domain 4
LotjaGi3g1v0554100	1.07e-07	-1.466	0	0.142	0.00261			Plant invertase/pectin methylesterase inhibitor superfamily protein, putative		AT4G25260	Plant invertase/pectin methylesterase inhibitor superfamily protein
LotjaGi6g1v0101800	1.08e-07	0.537	0.625	0.607	0.00265			Nuclear transport factor 2		AT1G27970	nuclear transport factor 2B; AT1G27310;nuclear transport factor 2A
LotjaGi6g1v0317100	1.08e-07	1.142	0.344	0.19	0.00264			Thiosulfate sulfurtransferase GlpE		AT2G21045	Rhodanese/Cell cycle control phosphatase superfamily protein
LotjaGi2g1v0388500	1.09e-07	-0.339	0.052	0.243	0.00267			Phosphopantetheine adenylyltransferase		AT2G18250	4-phosphopantetheine adenylyltransferase
LotjaGi3g1v0511600	1.09e-07	0.912	0.281	0.135	0.00265			Nucleolar protein		AT3G05060	NOP56-like pre RNA processing ribonucleoprotein
LotjaGi6g1v0176100	1.11e-07	-0.504	0.01	0.184	0.0027			Glutathione S-transferase		AT2G30860	glutathione S-transferase PHI 9
LotjaGi5g1v0328600	1.11e-07	-0.659	0.073	0.297	0.00272			DNA polymerase III PolC-type		AT2G46490	hypothetical protein
LotjaGi4g1v0238600	1.11e-07	0.433	0.052	0.022	0.0027			WAT1-related protein		AT5G40240	nodulin MtN21 /EamA-like transporter family protein
LotjaGi4g1v0076600	1.13e-07	0.778	0.615	0.485	0.00275			30S ribosomal protein S9		AT2G09990	Ribosomal protein S5 domain 2-like superfamily protein
LotjaGi6g1v0348000	1.15e-07	0.881	0.771	0.603	0.0028			Alcohol dehydrogenase, putative		AT1G72680	cinnamyl-alcohol dehydrogenase
LotjaGi3g1v0115400	1.16e-07	-1.373	0.042	0.256	0.00284			Dirigent protein		AT2G21100	Disease resistance-responsive (dirigent-like protein) family protein
LotjaGi2g1v0321000	1.18e-07	-1.048	0.406	0.628	0.00289			ADP-ribosylation factor; ADP-ribosylation factor, putative, expressed; ADP ribosylation factor		AT1G10630	ADP-ribosylation factor A1F; AT5G14670;ADP-ribosylation factor A1B
LotjaGi3g1v0503700	1.19e-07	0.644	0.302	0.357	0.00291			Cold acclimation protein		AT3G50830	cold-regulated 413-plasma membrane 2
LotjaGi5g1v0113800	1.19e-07	-0.418	0	0.141	0.00291			Serine/arginine rich splicing factor, putative		AT1G55310	SC35-like splicing factor 33
LotjaGi6g1v0023100	1.19e-07	-0.987	0	0.141	0.0029			Thymidine kinase	protoplast-induced	AT3G07800	Thymidine kinase
LotjaGi3g1v0190600	1.2e-07	0.322	0.26	0.407	0.00292			Syntaxin, putative		AT3G03800	syntaxin of plants 131
LotjaGi5g1v0020600-LC	1.21e-07	-0.518	0	0.141	0.00295			intracellular protein transporter		AT2G35340	helicase domain-containing protein
LotjaGi3g1v0075300	1.21e-07	-0.722	0.24	0.522	0.00296			NADH dehydrogenase [ubiquinone] 1 alpha subcomplex subunit 12		AT3G03100	NADH:ubiquinone oxidoreductase, 17.2kDa subunit
LotjaGi2g1v0082400	1.21e-07	0.607	0.135	0.118	0.00297			Peptidyl serine alpha-galactosyltransferase		AT3G01720	peptidyl serine alpha-galactosyltransferase
LotjaGi3g1v0097700	1.21e-07	-1.654	0.073	0.308	0.00294			NAD(P)H dehydrogenase (Quinone)	protoplast-induced	AT4G27270	Quinone reductase family protein; AT5G54500;flavodoxin-like quinone reductase 1
LotjaGi4g1v0364500	1.23e-07	0.686	0.312	0.267	0.003			Signal peptidase subunit-12		AT4G40042	Microsomal signal peptidase 12 kDa subunit (SPC12)
LotjaGi6g1v0082000-LC	1.23e-07	-0.72	0.177	0.441	0.00301			Wound-induced protein 1-like protein		AT3G10985	senescence associated gene 20
LotjaGi1g1v0348000	1.24e-07	-1.358	0	0.141	0.00302			Aspartic proteinase nepenthesin-1		AT1G09750	Eukaryotic aspartyl protease family protein
LotjaGi3g1v0062500	1.25e-07	-0.66	0.021	0.209	0.00306			Annexin		AT2G38760	annexin 3
LotjaGi6g1v0276300	1.26e-07	-0.419	0.073	0.274	0.00308			SBP (S-ribonuclease-binding protein) family protein		AT5G45100	SBP (S-ribonuclease binding protein) family protein
LotjaGi3g1v0186700	1.28e-07	-0.284	0.146	0.373	0.00313			Alpha/beta-hydrolase superfamily protein		AT2G32520	alpha/beta-Hydrolases superfamily protein
LotjaGi1g1v0143900	1.29e-07	-0.696	0.01	0.186	0.00314			RNA binding protein, putative		AT1G22330	RNA-binding (RRM/RBD/RNP motifs) family protein
LotjaGi5g1v0186900	1.3e-07	0.768	0.229	0.092	0.00318			N-carbamyl-L-amino acid amidohydrolase		AT5G43600	ureidoglycolate amidohydrolase
LotjaGi4g1v0441300	1.31e-07	-0.466	0.01	0.177	0.00319			Pollen-specific protein SF21		AT5G56750	N-MYC downregulated-like 1
LotjaGi2g1v0230500	1.31e-07	0.873	0.125	0.028	0.0032			Caffeoyl-CoA O-methyltransferase		AT4G26220	S-adenosyl-L-methionine-dependent methyltransferases superfamily protein
LotjaGi4g1v0363300	1.32e-07	0.276	0.094	0.192	0.00322			Signal recognition particle subunit SRP72		AT1G67680	SRP72 RNA-binding domain-containing protein
LotjaGi4g1v0116900	1.35e-07	-0.442	0.042	0.239	0.00329			Sec14p-like phosphatidylinositol transfer family protein		AT4G36640	Sec14p-like phosphatidylinositol transfer family protein
LotjaGi2g1v0441900	1.38e-07	-0.544	0.01	0.187	0.00337			UDP-glucose 4-epimerase		AT4G10960	UDP-D-glucose/UDP-D-galactose 4-epimerase 5
LotjaGi1g1v0677000	1.4e-07	-0.458	0.135	0.373	0.00343			Zinc finger A20 and AN1 domain stress-associated protein		AT2G36320	A20/AN1-like zinc finger family protein
LotjaGi6g1v0283200	1.4e-07	-0.826	0.24	0.521	0.00342			Heavy metal-associated protein		AT4G16380	Heavy metal transport/detoxification superfamily protein
LotjaGi3g1v0537300	1.4e-07	-0.78	0.156	0.42	0.00342			Sulfite reductase [NADPH] hemoprotein beta-component		AT5G04590	sulfite reductase
LotjaGi1g1v0134600	1.41e-07	0.51	0.438	0.505	0.00343			AGAMOUS-like MADS-box transcription factor; MADS-box transcription factor		AT3G57230	AGAMOUS-like 16; AT4G37940;AGAMOUS-like 21
LotjaGi2g1v0115700	1.42e-07	0.291	0.083	0.181	0.00346			Membrane steroid-binding protein		AT3G48890	membrane-associated progesterone binding protein 3
LotjaGi4g1v0258600	1.42e-07	-0.276	0.073	0.263	0.00347			Protein kinase-like		AT5G08160	serine/threonine protein kinase 3
LotjaGi1g1v0137600	1.42e-07	0.899	0.198	0.043	0.00347			Redox-regulatory protein FAM213A-like protein		AT2G37240	Thioredoxin superfamily protein
LotjaGi5g1v0005400	1.42e-07	-0.613	0.01	0.186	0.00346			Tubulin beta chain		AT1G20010	tubulin beta-5 chain
LotjaGi2g1v0332700	1.44e-07	-0.689	0.031	0.227	0.00351			Basic helix-loop-helix transcription factor protein		AT1G32640	Basic helix-loop-helix (bHLH) DNA-binding family protein
LotjaGi4g1v0223700	1.44e-07	-0.392	0.104	0.323	0.00352			Transcription factor GTE10	protoplast-induced	AT5G63320	nuclear protein X1
LotjaGi5g1v0343400	1.45e-07	-0.919	0.052	0.27	0.00355			MYB-like transcription factor family protein	protoplast-induced	AT5G04760	Duplicated homeodomain-like superfamily protein
LotjaGi6g1v0350300	1.46e-07	0.598	0.094	0.052	0.00356			Pentatricopeptide repeat-containing protein, putative		AT5G09450	Tetratricopeptide repeat (TPR)-like superfamily protein
LotjaGi2g1v0158900	1.49e-07	0.559	0.208	0.237	0.00365			Signal peptide peptidase-like protein		AT1G63690	SIGNAL PEPTIDE PEPTIDASE-LIKE 2
LotjaGi3g1v0046800	1.51e-07	-1.484	0.094	0.337	0.00367			Early nodulin-like protein	protoplast-induced	AT5G53870	early nodulin-like protein 1
LotjaGi2g1v0257900	1.51e-07	-0.495	0	0.139	0.00368			Homeobox protein		AT5G15150	homeobox 3
LotjaGi2g1v0432300	1.51e-07	-0.58	0.021	0.211	0.0037			Heat shock transcription factor		AT4G11660	winged-helix DNA-binding transcription factor family protein
LotjaGi1g1v0680900	1.53e-07	-1.29	0.01	0.186	0.00374			Octanoyltransferase	protoplast-induced	AT3G10020	plant/protein
LotjaGi4g1v0400300	1.54e-07	0.683	0.333	0.301	0.00376			Aminotransferase		AT2G22250	aspartate aminotransferase
LotjaGi3g1v0081300	1.54e-07	0.3	0.052	0.096	0.00375			BSD domain protein		AT3G24820	BSD domain-containing protein
LotjaGi4g1v0462000	1.55e-07	0.463	0.24	0.288	0.00379			Pre-mRNA-splicing factor SPF27		AT3G18165	modifier of snc1,4
LotjaGi5g1v0055700	1.56e-07	-0.582	0.01	0.185	0.00382			PPPDE thiol peptidase family protein, putative		AT5G25170	PPPDE putative thiol peptidase family protein
LotjaGi1g1v0630400	1.61e-07	-0.384	0	0.138	0.00394			Zinc finger constans-like protein	protoplast-induced	AT2G33500	B-box type zinc finger protein with CCT domain-containing protein
LotjaGi3g1v0047900	1.62e-07	-0.328	0.104	0.316	0.00396			3-deoxy-manno-octulosonate cytidylyltransferase		AT1G53000	Nucleotide-diphospho-sugar transferases superfamily protein
LotjaGi2g1v0360400-LC	1.62e-07	-0.727	0.042	0.253	0.00395			Hydroxyproline-rich glycoprotein		AT2G28440	proline-rich family protein
LotjaGi5g1v0066700	1.62e-07	-0.699	0.271	0.55	0.00395			WRKY family transcription factor		AT4G31550	WRKY DNA-binding protein 11
LotjaGi6g1v0053900	1.64e-07	-0.427	0	0.138	0.00401			Receptor protein kinase, putative		AT1G66150	transmembrane kinase 1
LotjaGi3g1v0020900	1.65e-07	-1.003	0	0.138	0.00403			Avr9/Cf-9 rapidly elicited protein		AT1G52140	Avr9/Cf-9 rapidly elicited protein
LotjaGi1g1v0736000	1.65e-07	-0.526	0.062	0.274	0.00403			Late embryogenesis abundant (LEA) hydroxyproline-rich glycoprotein family, putative		AT5G06320	NDR1/HIN1-like 3
LotjaGi6g1v0013300	1.66e-07	0.512	0.083	0.041	0.00406			Exosome complex component		AT1G60080	3'-5'-exoribonuclease family protein
LotjaGi5g1v0122800	1.66e-07	0.703	0.792	0.731	0.00404			Cytochrome c oxidase subunit 2		ATMG00160	cytochrome oxidase 2 (ChrM)
LotjaGi3g1v0197700	1.67e-07	0.418	0.396	0.492	0.00409			DUF538 family protein (Protein of unknown function, DUF538)		AT3G08890	hypothetical protein (Protein of unknown function, DUF538)
LotjaGi1g1v0124800	1.68e-07	0.541	0.094	0.018	0.0041			Protein kinase, putative		AT5G58940	calmodulin-binding receptor-like cytoplasmic kinase 1
LotjaGi2g1v0303000	1.69e-07	-1.758	0.031	0.231	0.00413			Ribonuclease	protoplast-induced	AT2G02990	ribonuclease 1
LotjaGi2g1v0233100	1.7e-07	-0.975	0.052	0.27	0.00414			Cytidine deaminase		AT2G19570	cytidine deaminase 1
LotjaGi1g1v0750200	1.7e-07	0.519	0.115	0.134	0.00414			Protein transport protein Sec24-like		AT3G07100	Sec23/Sec24 protein transport family protein
LotjaGi4g1v0443900	1.71e-07	-0.305	0.094	0.295	0.00417			Derlin		AT4G29330	DERLIN-1
LotjaGi5g1v0218300	1.71e-07	-0.452	0.052	0.253	0.00418			2,3-bisphosphoglycerate-dependent phosphoglycerate mutase	protoplast-induced	AT3G05170	Phosphoglycerate mutase family protein
LotjaGi4g1v0137200	1.73e-07	-0.406	0.135	0.367	0.00423			3-isopropylmalate dehydrogenase		AT4G35260	isocitrate dehydrogenase 1
LotjaGi5g1v0094800	1.74e-07	0.436	0.167	0.193	0.00424			Alpha/beta-Hydrolases superfamily protein		AT3G48410	alpha/beta-Hydrolases superfamily protein
LotjaGi3g1v0077100	1.76e-07	-0.842	0.073	0.301	0.00429			NAC domain protein	protoplast-induced	AT3G15500	NAC domain containing protein 3
LotjaGi2g1v0305500	1.77e-07	-0.454	0.062	0.272	0.00431			Mitochondrial carrier		AT3G05290	peroxisomal adenine nucleotide carrier 1
LotjaGi1g1v0493700	1.8e-07	-0.541	0.021	0.197	0.00439			Subtilisin-like protease		AT2G04160	Subtilisin-like serine endopeptidase family protein
LotjaGi1g1v0699900	1.82e-07	0.327	0.656	0.736	0.00444			70-kDa heat shock protein; 70 kDa heat shock protein		AT5G02500	heat shock cognate protein 70-1
LotjaGi2g1v0157900	1.83e-07	-2.516	0.042	0.251	0.00447			Lectin		AT5G10530	Concanavalin A-like lectin protein kinase family protein
LotjaGi4g1v0391700	1.84e-07	0.762	0.448	0.38	0.00448			TGF-beta-activated kinase 1 and MAP3K7-binding protein 2		AT1G67785	hypothetical protein
LotjaGi1g1v0480300	1.84e-07	-0.564	0.01	0.182	0.00449			Receptor-like kinase		AT1G01540	Protein kinase superfamily protein; AT4G01330;Protein kinase superfamily protein
LotjaGi2g1v0388100	1.86e-07	-0.958	0.094	0.331	0.00454			Isoflavone reductase homolog		AT4G39230	NmrA-like negative transcriptional regulator family protein; AT1G75280;NmrA-like negative transcriptional regulator family protein
LotjaGi2g1v0315700	1.86e-07	-0.669	0.094	0.324	0.00454			Methylsterol monooxygenase 2-1		AT1G07420	sterol 4-alpha-methyl-oxidase 2-1
LotjaGi4g1v0392700	1.88e-07	-0.493	0	0.137	0.0046			Alpha-galactosidase		AT3G26380	Melibiase family protein
LotjaGi3g1v0374100	1.9e-07	0.472	0.396	0.412	0.00465			Histone deacetylase complex subunit SAP18		AT2G45640	SIN3 associated polypeptide P18
LotjaGi5g1v0132100	1.91e-07	-0.385	0.031	0.208	0.00465			BZIP transcription factor		AT1G42990	basic region/leucine zipper motif 60
LotjaGi4g1v0255600	1.91e-07	-0.703	0.25	0.529	0.00466			3-methyl-2-oxobutanoate hydroxymethyltransferase		AT5G08060	furry
LotjaGi6g1v0207800	1.91e-07	0.93	0.448	0.346	0.00465			Homeobox protein knotted-1, putative		AT5G25220	homeobox protein knotted-1-like 3
LotjaGi1g1v0576800	1.92e-07	-0.455	0	0.137	0.00469			Glutathione S-transferase	protoplast-induced	AT3G09270	glutathione S-transferase TAU 8
LotjaGi5g1v0270100	1.92e-07	0.418	0.167	0.201	0.0047			Carboxypeptidase		AT3G10410	SERINE CARBOXYPEPTIDASE-LIKE 49
LotjaGi1g1v0398000	1.95e-07	0.378	0.427	0.537	0.00475			Myosin heavy chain-like protein		AT4G31340	myosin heavy chain-like protein
LotjaGi1g1v0069100	1.96e-07	-0.7	0	0.137	0.00479			Protein IQ-DOMAIN 1		AT5G35670	IQ-domain 33
LotjaGi1g1v0072400	1.97e-07	0.255	0.177	0.285	0.00481			Alpha-soluble NSF attachment protein		AT3G56190	alpha-soluble NSF attachment protein 2
LotjaGi4g1v0036100	1.98e-07	-0.422	0.052	0.252	0.00484			Polyadenylate-binding protein family protein		AT5G65260	RNA-binding (RRM/RBD/RNP motifs) family protein
LotjaGi5g1v0238200-LC	2.01e-07	0.511	0.094	0.01	0.00491			RNA-directed DNA polymerase (Reverse transcriptase)		AT3G24255	RNA-directed DNA polymerase (reverse transcriptase)-related family protein
LotjaGi3g1v0543900	2.04e-07	-0.746	0.094	0.335	0.00497			Methyltransferase		AT1G64970	gamma-tocopherol methyltransferase
LotjaGi6g1v0322100	2.04e-07	0.731	0.125	0.021	0.00499			Receptor protein kinase, putative		AT5G45840	Leucine-rich repeat protein kinase family protein; AT4G18640;Leucine-rich repeat protein kinase family protein
LotjaGi1g1v0147500	2.05e-07	-0.862	0	0.136	0.00499			Ser/Thr-rich protein T10 in DGCR region; Protein FAR1-RELATED SEQUENCE 5		AT4G38260	transport/golgi organization-like protein (DUF833); AT4G38180;FAR1-related sequence 5
LotjaGi5g1v0165200	2.08e-07	-1.459	0.135	0.392	0.00509			Eukaryotic aspartyl protease family protein	protoplast-induced	AT1G03220	Eukaryotic aspartyl protease family protein
LotjaGi4g1v0418000	2.08e-07	-0.625	0.188	0.454	0.00508			2,3,4,5-tetrahydropyridine-2,6-dicarboxylate N-acetyltransferase		AT5G63510	gamma carbonic anhydrase like 1
LotjaGi3g1v0481100	2.1e-07	0.707	0.417	0.452	0.00513			Cellulose synthase-like protein		AT5G22740	cellulose synthase-like A02
LotjaGi3g1v0342700	2.13e-07	-0.423	0	0.136	0.0052			Aldose 1-epimerase family protein	protoplast-induced	AT5G57330	Galactose mutarotase-like superfamily protein
LotjaGi4g1v0224500	2.13e-07	0.417	0.073	0.127	0.00521			Prefoldin subunit; Prefoldin subunit 6		AT1G29990	prefoldin 6
LotjaGi2g1v0084500	2.18e-07	-0.739	0.146	0.405	0.00533			Cytochrome c1, heme protein, mitochondrial		AT5G40810	Cytochrome C1 family
LotjaGi5g1v0031600	2.18e-07	0.929	0.167	0.033	0.00531			Ran gtpase-activating protein 2		AT5G43070	WPP domain protein 1
LotjaGi5g1v0297200	2.19e-07	-0.93	0.188	0.457	0.00535			GRAS family transcription factor	protoplast-induced	AT5G52510	SCARECROW-like 8
LotjaGi4g1v0020700	2.21e-07	-0.35	0.01	0.173	0.0054			6,7-dimethyl-8-ribityllumazine synthase		AT2G44050	6,7-dimethyl-8-ribityllumazine synthase / DMRL synthase / lumazine synthase / riboflavin synthase
LotjaGi6g1v0308600	2.23e-07	-0.573	0	0.135	0.00545			choice-of-anchor C domain protein, putative (Protein of unknown function, DUF642)		AT1G29980	choice-of-anchor C domain protein, putative (Protein of unknown function, DUF642)
LotjaGi1g1v0362900-LC	2.24e-07	-0.339	0.167	0.401	0.00547			Tetratricopeptide repeat (TPR)-like superfamily protein		AT2G33680	Tetratricopeptide repeat (TPR)-like superfamily protein
LotjaGi4g1v0306900	2.25e-07	0.845	0.333	0.19	0.00549			Nucleolar and coiled-body phosphoprotein 1		AT5G57120	nucleolar/coiled-body phosphoprotein
LotjaGi2g1v0379100	2.25e-07	-0.799	0.323	0.602	0.00548			SKP1-like protein; Protein MID1-COMPLEMENTING ACTIVITY 1		AT1G75950	S phase kinase-associated protein 1; AT4G35920;PLAC8 family protein
LotjaGi5g1v0272600	2.25e-07	-0.251	0.125	0.336	0.00549			DNL-type zinc finger protein		AT3G54826	Zim17-type zinc finger protein
LotjaGi6g1v0249400-LC	2.26e-07	0.769	0.51	0.411	0.00552			40S ribosomal protein S21		AT5G27700	Ribosomal protein S21e
LotjaGi2g1v0261800	2.26e-07	0.486	0.427	0.489	0.00552			Vesicle transport v-SNARE family protein		AT3G29100	vesicle transport V-snare 13
LotjaGi2g1v0238100	2.27e-07	-0.621	0.104	0.339	0.00553			Acetolactate synthase	protoplast-induced	AT5G17380	Thiamine pyrophosphate dependent pyruvate decarboxylase family protein
LotjaGi4g1v0428400	2.28e-07	0.599	0.156	0.079	0.00556			Ubiquitin-conjugating enzyme E2		AT1G63800	ubiquitin-conjugating enzyme 5
LotjaGi4g1v0334200	2.29e-07	-0.275	0.021	0.178	0.00559			Transcription initiation factor TFIID subunit 9		AT1G54140	TATA binding protein associated factor 21kDa subunit
LotjaGi6g1v0274900	2.29e-07	0.634	0.26	0.23	0.00558			Transcription elongation factor SPT4 homolog		AT5G08565	Transcription initiation Spt4-like protein
LotjaGi6g1v0155800	2.3e-07	-3.191	0.021	0.199	0.00561			Stigma-specific Stig1 family protein	protoplast-induced	AT1G50720	Stigma-specific Stig1 family protein
LotjaGi1g1v0368400	2.31e-07	-0.692	0.312	0.59	0.00564			DUF3511 domain protein		AT5G11970	ABC family ABC transporter, putative (DUF3511)
LotjaGi4g1v0228700	2.31e-07	-0.83	0.01	0.183	0.00564			Octicosapeptide/Phox/Bem1p domain-containing protein kinase	protoplast-induced	AT3G48240	Octicosapeptide/Phox/Bem1p family protein
LotjaGi4g1v0407000	2.33e-07	-1.371	0.01	0.179	0.0057			Histone H3		AT1G09200	Histone superfamily protein
LotjaGi6g1v0005350	2.33e-07	-0.458	0.25	0.507	0.00568
LotjaGi2g1v0435000	2.34e-07	-0.388	0	0.135	0.0057			Peroxidase	protoplast-induced	AT2G38380	Peroxidase superfamily protein; AT5G06720;peroxidase 2
LotjaGi6g1v0039600	2.35e-07	-0.721	0	0.135	0.00573			Rubber elongation factor protein (REF)	protoplast-induced	AT1G67360	Rubber elongation factor protein (REF)
LotjaGi2g1v0407000	2.38e-07	0.596	0.312	0.386	0.00581			Ribonuclease 3; Protein kinase		AT4G37510	Ribonuclease III family protein; AT5G67380;casein kinase alpha 1
LotjaGi6g1v0256100	2.4e-07	-0.769	0	0.135	0.00586			Beta xylosidase		AT5G49360	beta-xylosidase 1
LotjaGi1g1v0048200	2.41e-07	-0.332	0.115	0.318	0.00588			Alanine:glyoxylate aminotransferase		AT2G13360	alanine:glyoxylate aminotransferase
LotjaGi2g1v0410200	2.44e-07	-0.712	0.333	0.613	0.00596			ADP-ribosylation factor, putative		AT3G49870	ADP-ribosylation factor-like A1C
LotjaGi3g1v0099000	2.46e-07	0.872	0.146	0.034	0.00599			QWRF motif protein (DUF566)		AT4G25190	QWRF motif protein (DUF566)
LotjaGi2g1v0418800	2.48e-07	-0.873	0.01	0.183	0.00605			Jasmonate zim-domain protein	protoplast-induced	AT1G19180	jasmonate-zim-domain protein 1
LotjaGi1g1v0415800	2.48e-07	-1.504	0.01	0.181	0.00605			magnesium transporter 2		AT1G16010	magnesium transporter 2
LotjaGi5g1v0130200	2.48e-07	0.641	0.323	0.318	0.00605			Subtilisin-like protease		AT1G71950	Proteinase inhibitor, propeptide
LotjaGi5g1v0214600	2.49e-07	-0.351	0.01	0.154	0.00607			Deaminase-related family protein		AT5G28050	Cytidine/deoxycytidylate deaminase family protein
LotjaGi3g1v0120700	2.52e-07	-0.708	0.042	0.235	0.00615			imidazolonepropionase (Protein of unknown function, DUF642)		AT3G08030	DNA-directed RNA polymerase subunit beta (Protein of unknown function, DUF642)
LotjaGi3g1v0450900	2.52e-07	-1.518	0.01	0.18	0.00615			Heavy metal transport/detoxification protein; Heavy metal transport/detoxification superfamily protein	protoplast-induced	AT1G06330	Heavy metal transport/detoxification superfamily protein
LotjaGi5g1v0075700	2.56e-07	-0.385	0.083	0.29	0.00624			Protein IQ-DOMAIN 1		AT5G03040	IQ-domain 2
LotjaGi4g1v0412800	2.57e-07	-0.894	0	0.134	0.00627			transcription factor-like protein		AT3G14880	transcription factor-like protein
LotjaGi1g1v0274100	2.6e-07	-0.628	0	0.134	0.00636			Transmembrane protein 184C	protoplast-induced	AT1G77220	organic solute transporter ostalpha protein (DUF300)
LotjaGi1g1v0349700	2.61e-07	0.535	0.167	0.154	0.00638			GEM-like protein 1		AT1G28200	FH interacting protein 1
LotjaGi4g1v0060000	2.61e-07	-1.831	0.042	0.243	0.00637			Heat shock protein		AT1G07400	HSP20-like chaperones superfamily protein
LotjaGi1g1v0052900	2.61e-07	0.68	0.281	0.235	0.00637			Late embryogenesis abundant protein Lea14		AT2G44060	Late embryogenesis abundant protein, group 2
LotjaGi2g1v0353800	2.63e-07	0.592	0.042	0.05	0.00643			Kinase, putative		AT2G17520	Endoribonuclease/protein kinase IRE1-like protein
LotjaGi4g1v0408800	2.64e-07	0.322	0.281	0.38	0.00645			Tetratricopeptide repeat-containing family protein		AT4G30480	Tetratricopeptide repeat (TPR)-like superfamily protein
LotjaGi2g1v0285700	2.65e-07	-0.862	0.01	0.176	0.00646			DUF1262 family protein		AT1G13480	hypothetical protein (DUF1262)
LotjaGi1g1v0239000	2.66e-07	-1.068	0.104	0.347	0.0065			Phospho-2-dehydro-3-deoxyheptonate aldolase	protoplast-induced	AT1G22410	Class-II DAHP synthetase family protein
LotjaGi1g1v0072000	2.67e-07	0.428	0.219	0.275	0.00651			Nop53 protein		AT2G40430	Nop53 protein
LotjaGi4g1v0297200	2.69e-07	-0.606	0.146	0.394	0.00656			ADP-ribosylation factor family protein		AT2G24765	ADP-ribosylation factor 3
LotjaGi1g1v0184300	2.7e-07	-0.325	0.24	0.479	0.0066			Succinate dehydrogenase subunit 4		AT2G46505	succinate dehydrogenase subunit 4
LotjaGi4g1v0298800	2.7e-07	-1.027	0.01	0.178	0.0066			Xyloglucan endotransglucosylase/hydrolase	protoplast-induced	AT4G25810	xyloglucan endotransglycosylase 6
LotjaGi1g1v0780500	2.71e-07	0.636	0.135	0.064	0.00662			Aldo/keto reductase family oxidoreductase		AT1G60690	NAD(P)-linked oxidoreductase superfamily protein
LotjaGi4g1v0419500	2.72e-07	0.331	0.062	0.003	0.00664			Bidirectional sugar transporter SWEET		AT5G23660	bidirectional sugar transporter SWEET12-like protein
LotjaGi2g1v0218000	2.74e-07	-0.659	0.125	0.368	0.00668			Fatty acid oxidation complex subunit alpha		AT4G29010	Enoyl-CoA hydratase/isomerase family
LotjaGi6g1v0303600	2.75e-07	-0.481	0.156	0.4	0.0067			Proline-rich nuclear receptor coactivator 2		AT3G21570	proline-rich nuclear receptor coactivator
LotjaGi4g1v0085100	2.75e-07	-0.538	0.479	0.743	0.00671			Vesicle-associated membrane protein, putative		AT1G04760	vesicle-associated membrane protein 726
LotjaGi6g1v0235800	2.76e-07	-0.628	0.052	0.265	0.00674			Interferon-inducible double-stranded RNA-dependent protein kinase activator A		AT2G19180	hypothetical protein
LotjaGi5g1v0025800	2.77e-07	-0.518	0.115	0.345	0.00676			26S proteasome regulatory subunit		AT5G23540	Mov34/MPN/PAD-1 family protein
LotjaGi5g1v0287700	2.8e-07	-0.564	0.062	0.265	0.00684			GIGANTEA		AT1G22770	gigantea protein (GI)
LotjaGi6g1v0281600	2.83e-07	-0.954	0.083	0.311	0.00692			Farnesyl diphosphate synthase		AT5G47770	farnesyl diphosphate synthase 1
LotjaGi1g1v0722500	2.89e-07	0.668	0.312	0.365	0.00706			Transmembrane protein 18		AT1G34350	Tmem18
LotjaGi1g1v0480200	2.92e-07	0.407	0.177	0.251	0.00714			Protein BPS1, chloroplastic		AT2G46080	BPS1-like protein
LotjaGi5g1v0113400	2.92e-07	-0.62	0.031	0.227	0.00712			Serine/arginine rich splicing factor, putative		AT1G55310	SC35-like splicing factor 33
LotjaGi1g1v0267200	2.93e-07	-0.441	0	0.133	0.00716			Glutathione S-transferase family protein		AT1G77290	Glutathione S-transferase family protein
LotjaGi2g1v0276600	2.94e-07	-0.397	0.167	0.4	0.00717			Dihydroflavonol-4-reductase		AT1G68540	NAD(P)-binding Rossmann-fold superfamily protein
LotjaGi5g1v0332600	2.97e-07	-0.47	0.021	0.195	0.00724			Sarcoplasmic reticulum histidine-rich calcium-binding protein		AT2G01100	FAM133-like protein
LotjaGi4g1v0146200	3.02e-07	-1.057	0.042	0.246	0.00737			Isoflavone reductase like		AT1G32100	pinoresinol reductase 1
LotjaGi2g1v0416400	3.04e-07	0.604	0.104	0.085	0.00742			Inner nuclear membrane Man1		AT5G46560	Man1-Src1p-carboxy-terminal domain protein
LotjaGi3g1v0194100	3.07e-07	-0.343	0.021	0.178	0.00749			Acyl-CoA dehydrogenase		AT3G51840	acyl-CoA oxidase 4
LotjaGi1g1v0214000	3.08e-07	-0.284	0.062	0.247	0.00753			ATP synthase gamma chain		AT2G33040	gamma subunit of Mt ATP synthase
LotjaGi3g1v0510600	3.08e-07	0.257	0.062	0.108	0.00752			Ras-related protein Rab-11A		AT5G65960	GTP binding protein
LotjaGi1g1v0593800	3.09e-07	0.75	0.073	0.012	0.00754			Cytochrome b561 and DOMON domain-containing protein		AT3G25290	Auxin-responsive family protein
LotjaGi1g1v0066800	3.12e-07	0.339	0.135	0.236	0.00762			CDO504		AT2G04900	hypothetical protein
LotjaGi6g1v0339200	3.15e-07	-0.526	0	0.132	0.0077			External alternative nad(P)h-ubiquinone oxidoreductase b2, mitochondrial		AT4G05020	NAD(P)H dehydrogenase B2
LotjaGi3g1v0193900	3.17e-07	-0.924	0.156	0.415	0.00774			Omega-3 fatty acid desaturase	protoplast-induced	AT5G05580	fatty acid desaturase 8
LotjaGi1g1v0086800	3.19e-07	-0.701	0.188	0.451	0.00778			Mannose-1-phosphate guanyltransferase, putative		AT2G39770	Glucose-1-phosphate adenylyltransferase family protein
LotjaGi5g1v0219200	3.19e-07	-0.347	0.042	0.235	0.00779			Ring finger protein, putative		AT3G05200	RING/U-box superfamily protein
LotjaGi2g1v0377600	3.2e-07	-0.757	0.146	0.401	0.00782			Peptide methionine sulfoxide reductase msrB	protoplast-induced	AT2G17705	methionine-S-oxide reductase
LotjaGi5g1v0357300	3.21e-07	0.286	0.156	0.256	0.00783			NudC domain-containing protein 2		AT5G58740	HSP20-like chaperones superfamily protein
LotjaGi3g1v0503400	3.22e-07	0.486	0.281	0.334	0.00787			Allene oxide synthase		AT5G42650	allene oxide synthase
LotjaGi2g1v0339700	3.25e-07	-0.281	0.115	0.316	0.00792			Cystic fibrosis transmembrane conductance regulator		AT1G31940	cystic fibrosis transmembrane conductance regulator
LotjaGi3g1v0466900	3.25e-07	0.421	0.146	0.239	0.00794			50S ribosomal protein L9		AT5G53070	Ribosomal protein L9/RNase H1
LotjaGi3g1v0208000	3.26e-07	0.731	0.073	0.014	0.00795			Pectinesterase		AT2G45220	Plant invertase/pectin methylesterase inhibitor superfamily
LotjaGi4g1v0072900	3.32e-07	0.611	0.25	0.23	0.0081			Zinc-binding dehydrogenase family protein		AT1G49670	ARP protein (REF)
LotjaGi2g1v0198000	3.32e-07	-0.558	0.062	0.276	0.00809			Calcium binding protein		AT1G18210	Calcium-binding EF-hand family protein
LotjaGi3g1v0152700	3.35e-07	-0.5	0.052	0.246	0.00818			U-box domain-containing protein		AT5G01830	ARM repeat superfamily protein
LotjaGi4g1v0376300	3.35e-07	-0.801	0.062	0.28	0.00817			Calmodulin-binding family protein	protoplast-induced	AT3G13600	calmodulin-binding family protein
LotjaGi1g1v0698200	3.45e-07	-0.653	0.208	0.476	0.00841			Ras-related protein-like protein		AT5G59840	Ras-related small GTP-binding family protein
LotjaGi5g1v0121300	3.46e-07	-0.562	0.094	0.319	0.00845			HSP20-like chaperones superfamily protein		AT2G37570	HSP20-like chaperones superfamily protein
LotjaGi5g1v0183100	3.5e-07	0.896	0.333	0.205	0.00855			AT hook motif DNA-binding family protein		AT4G14465	AT-hook motif nuclear-localized protein 20
LotjaGi4g1v0083600	3.52e-07	-0.365	0.01	0.167	0.00859			PfkB family carbohydrate kinase; Glycine cleavage system H family protein		AT1G49350	pfkB-like carbohydrate kinase family protein; AT2G35120;Single hybrid motif superfamily protein
LotjaGi2g1v0375700	3.53e-07	-0.611	0.042	0.241	0.00861			Haloacid dehalogenase-like hydrolase	protoplast-induced	AT5G59480	Haloacid dehalogenase-like hydrolase (HAD) superfamily protein
LotjaGi4g1v0364800	3.54e-07	0.696	0.594	0.59	0.00863			50S ribosomal protein L22		AT1G67430	Ribosomal protein L22p/L17e family protein
LotjaGi1g1v0686100-LC	3.55e-07	0.3	0.135	0.225	0.00867			demeter-like protein 3; Pre-mRNA-splicing factor CWC15		AT4G34060	demeter-like protein 3; ;
LotjaGi6g1v0029700	3.61e-07	0.589	0.083	0.029	0.0088			Membrane steroid-binding protein		AT4G14965	membrane-associated progesterone binding protein 4
LotjaGi4g1v0050200	3.66e-07	-0.467	0.115	0.338	0.00893			Vacuolar sorting-associated protein 28-like protein		AT4G05000	Vacuolar protein sorting-associated protein VPS28 family protein
LotjaGi1g1v0427000	3.68e-07	0.692	0.177	0.176	0.00898			Mitochondrial 39S ribosomal protein L53		AT5G39600	39S ribosomal protein
LotjaGi3g1v0538400	3.69e-07	-0.4	0.042	0.233	0.00901			ADP-ribosylation factor		AT3G03120	ADP-ribosylation factor B1C; AT5G17060;ADP-ribosylation factor B1B
LotjaGi5g1v0225900	3.75e-07	-0.484	0.021	0.197	0.00915			Epoxide hydrolase 2		AT4G02340	alpha/beta-Hydrolases superfamily protein
LotjaGi2g1v0194700	3.78e-07	-0.489	0	0.131	0.00923			Receptor-like kinase		AT1G48480	receptor-like kinase 1
LotjaGi1g1v0509800	3.78e-07	-0.884	0.479	0.728	0.00923			UDP-glucose 6-dehydrogenase		AT5G15490	UDP-glucose 6-dehydrogenase family protein
LotjaGi2g1v0323600	3.8e-07	-0.597	0.042	0.237	0.00927			Lipase	protoplast-induced	AT1G10740	alpha/beta-Hydrolases superfamily protein
LotjaGi5g1v0278300	3.81e-07	-0.621	0.125	0.368	0.00929			Neutral/alkaline invertase		AT4G09510	cytosolic invertase 2
LotjaGi2g1v0250900	3.81e-07	-0.455	0.302	0.568	0.00929			Enhanced disease susceptibility 1; Enhanced disease susceptibility 1 family protein		AT5G14930	senescence-associated gene 101
LotjaGi5g1v0047200	3.83e-07	-0.62	0	0.131	0.00935			Heat-shock protein, putative		AT5G12020	17.6 kDa class II heat shock protein
LotjaGi1g1v0170700-LC	3.86e-07	0.54	0.062	0.008	0.00943			flavin-monooxygenase glucosinolate S-oxygenase 2		AT1G62540	flavin-monooxygenase glucosinolate S-oxygenase 2
LotjaGi1g1v0721800	3.86e-07	0.674	0.333	0.293	0.00942			1-acyl-sn-glycerol-3-phosphate acyltransferase-like protein		AT3G57650	lysophosphatidyl acyltransferase 2
LotjaGi5g1v0296800	3.9e-07	-0.334	0.208	0.45	0.00951			stress response NST1-like protein		AT5G52550	stress response NST1-like protein
LotjaGi1g1v0683400	3.93e-07	0.267	0.229	0.357	0.00958			Vacuolar protein-sorting-associated protein 37 like 2		AT2G36680	Modifier of rudimentary (Mod(r)) protein
LotjaGi5g1v0157000	3.93e-07	-0.808	0.104	0.343	0.0096			ABC(ATP-binding) family transporter		AT1G03905	P-loop containing nucleoside triphosphate hydrolases superfamily protein
LotjaGi4g1v0335400	3.98e-07	-0.602	0.094	0.325	0.00972			ADP-ribosylation factor family protein		AT3G62560	Ras-related small GTP-binding family protein
LotjaGi3g1v0118400	4.02e-07	-0.313	0.115	0.323	0.00981			N-alpha-acetyltransferase		AT5G13780	Acyl-CoA N-acyltransferases (NAT) superfamily protein
LotjaGi1g1v0041200	4.05e-07	-0.36	0	0.13	0.00988			Transcription factor, putative		AT3G58850	phy rapidly regulated 2
LotjaGi1g1v0074200	4.08e-07	0.447	0.073	0.013	0.00996	LBD12	TF	LOB domain-containing protein, putative		AT2G30130	Lateral organ boundaries (LOB) domain family protein
LotjaGi3g1v0283200	4.08e-07	0.639	0.104	0.032	0.00996			Epsin		AT3G46540	ENTH/VHS family protein
LotjaGi3g1v0491500-LC	4.17e-07	0.349	0.198	0.312	0.0102
LotjaGi5g1v0180400	4.19e-07	-0.467	0.021	0.181	0.0102			Ethylene-responsive transcription factor		AT3G23230	Integrase-type DNA-binding superfamily protein
LotjaGi4g1v0035700	4.21e-07	-0.758	0.052	0.261	0.0103			Inosine-5'-monophosphate dehydrogenase		AT5G64250	Aldolase-type TIM barrel family protein
LotjaGi5g1v0320600	4.22e-07	-0.681	0.25	0.52	0.0103			NAD(P)H dehydrogenase (Quinone)		AT4G27270	Quinone reductase family protein
LotjaGi5g1v0219500	4.29e-07	-0.484	0	0.13	0.0105			Heavy metal transport/detoxification superfamily protein		AT3G06130	Heavy metal transport/detoxification superfamily protein
LotjaGi1g1v0246000	4.3e-07	-1.167	0.677	0.81	0.0105			Allergen, putative		AT4G08685	Pollen Ole e 1 allergen and extensin family protein
LotjaGi2g1v0413800	4.31e-07	-0.391	0	0.13	0.0105			basic helix-loop-helix (bHLH) DNA-binding superfamily protein		AT4G37850	basic helix-loop-helix (bHLH) DNA-binding superfamily protein
LotjaGi2g1v0366200	4.33e-07	-0.877	0.052	0.261	0.0106			Histone H2B		AT3G45980	Histone superfamily protein
LotjaGi1g1v0519700	4.37e-07	0.786	0.333	0.273	0.0107			Auxin transport protein BIG		AT3G02260	auxin transport protein (BIG)
LotjaGi1g1v0302500	4.39e-07	0.313	0.104	0.166	0.0107			Mitochondrial import inner membrane translocase subunit TIM22		AT5G24650	Mitochondrial import inner membrane translocase subunit Tim17/Tim22/Tim23 family protein
LotjaGi3g1v0444300	4.41e-07	-0.985	0	0.129	0.0108			Non-specific lipid-transfer protein		AT5G44265	Bifunctional inhibitor/lipid-transfer protein/seed storage 2S albumin superfamily protein
LotjaGi5g1v0311100	4.41e-07	-0.5	0	0.129	0.0108			IQ domain-containing protein		AT4G14750	IQ-domain 19
LotjaGi5g1v0325300	4.43e-07	0.32	0.208	0.29	0.0108			Thioredoxin-like protein		AT2G18990	thioredoxin-like/ATP-binding protein
LotjaGi2g1v0131800-LC	4.45e-07	-0.512	0	0.129	0.0109			Acyl carrier protein		AT5G47630	mitochondrial acyl carrier protein 3; AT1G65290;mitochondrial acyl carrier protein 2
LotjaGi1g1v0796200	4.48e-07	-1.545	0.083	0.31	0.0109			L-gulonolactone oxidase	protoplast-induced	AT2G46760	D-arabinono-1,4-lactone oxidase family protein
LotjaGi5g1v0326200	4.51e-07	-1.016	0.021	0.196	0.011			Plant basic secretory family protein		AT2G15220	Plant basic secretory protein (BSP) family protein
LotjaGi2g1v0430500	4.54e-07	-0.791	0.021	0.192	0.0111			Hydroxymethylglutaryl-CoA synthase		AT4G11820	hydroxymethylglutaryl-CoA synthase / HMG-CoA synthase / 3-hydroxy-3-methylglutaryl coenzyme A synthase
LotjaGi4g1v0025700	4.58e-07	0.37	0.438	0.534	0.0112			DNA-binding		AT1G29850	double-stranded DNA-binding family protein
LotjaGi1g1v0522800	4.69e-07	0.717	0.396	0.336	0.0114			Calcium-transporting ATPase 3, endoplasmic reticulum-type		AT5G38790	hypothetical protein
LotjaGi3g1v0440800	4.7e-07	-0.585	0.01	0.159	0.0115			Glutamate formiminotransferase 1		AT2G20830	folic acid binding / transferase
LotjaGi2g1v0227400	4.74e-07	-0.409	0	0.129	0.0116			DUF1005 family protein		AT4G29310	DUF1005 family protein (DUF1005)
LotjaGi3g1v0379000	4.75e-07	-0.532	0.042	0.239	0.0116			Short-chain dehydrogenase/reductase family protein		AT3G61220	NAD(P)-binding Rossmann-fold superfamily protein
LotjaGi3g1v0411100	4.77e-07	0.511	0.083	0.008	0.0116			ABC transporter ATP-binding protein		AT3G28860	ATP binding cassette subfamily B19
LotjaGi2g1v0342900	4.78e-07	-0.296	0.021	0.186	0.0117			zinc finger B-box protein		AT5G45410	zinc finger B-box protein
LotjaGi1g1v0542700	4.79e-07	0.39	0.125	0.179	0.0117			Disease resistance protein (TIR-NBS-LRR class)		AT4G09430	disease resistance protein (TIR-NBS-LRR class)
LotjaGi1g1v0422300	4.79e-07	0.637	0.115	0.09	0.0117			Mitogen-activated protein kinase		AT1G10210	mitogen-activated protein kinase 1
LotjaGi2g1v0461600-LC	4.89e-07	-0.594	0.208	0.467	0.0119			Calcium-dependent lipid-binding domain-containing protein		AT4G34150	Calcium-dependent lipid-binding (CaLB domain) family protein
LotjaGi3g1v0175800	4.95e-07	-0.268	0.135	0.337	0.0121			Zinc finger A20 and AN1 domain stress-associated protein		AT2G27580	A20/AN1-like zinc finger family protein
LotjaGi1g1v0175000	4.96e-07	-0.611	0.042	0.241	0.0121			Alpha/beta-hydrolase	protoplast-induced	AT5G53050	alpha/beta-Hydrolases superfamily protein
LotjaGi6g1v0240300	5.03e-07	-0.415	0	0.128	0.0123			A-kinase anchor protein 9, putative isoform 1		AT5G57340	ras guanine nucleotide exchange factor Q-like protein
LotjaGi1g1v0550200	5.05e-07	-0.933	0.042	0.242	0.0123			LOB domain-containing protein		AT3G02550	LOB domain-containing protein 41
LotjaGi5g1v0164700	5.05e-07	-0.258	0.188	0.424	0.0123			Phenazine biosynthesis PhzC/PhzF family protein		AT4G02860	Phenazine biosynthesis PhzC/PhzF protein
LotjaGi3g1v0316100	5.11e-07	0.605	0.24	0.245	0.0125			Peptidyl-prolyl cis-trans isomerase		AT2G38730	Cyclophilin-like peptidyl-prolyl cis-trans isomerase family protein
LotjaGi3g1v0207300	5.17e-07	-0.597	0	0.128	0.0126			Cytochrome P450	protoplast-induced	AT3G26330	cytochrome P450, family 71, subfamily B, polypeptide 37
LotjaGi1g1v0352600	5.19e-07	-0.526	0.156	0.392	0.0127			AR781, pheromone receptor-like protein (DUF1645)	protoplast-induced	AT2G26530	AR781, pheromone receptor-like protein (DUF1645)
LotjaGi4g1v0313900	5.19e-07	-1.601	0.031	0.222	0.0127			Late embryogenesis abundant, putative	protoplast-induced	AT2G18340	late embryogenesis abundant domain-containing protein / LEA domain-containing protein
LotjaGi6g1v0075800	5.2e-07	-0.631	0.073	0.291	0.0127			CTD small phosphatase-like protein		AT3G55960	Haloacid dehalogenase-like hydrolase (HAD) superfamily protein
LotjaGi4g1v0012100	5.23e-07	0.855	0.167	0.034	0.0128			Pectate lyase		AT1G11920	Pectin lyase-like superfamily protein
LotjaGi1g1v0798400	5.23e-07	-1.131	0.062	0.276	0.0128			RNA-binding protein		AT3G54770	RNA-binding (RRM/RBD/RNP motifs) family protein
LotjaGi6g1v0171500	5.32e-07	-1.027	0.031	0.222	0.013			Hydroxycinnamoyl-CoA shikimate/quinate hydroxycinnamoyltransferase		AT2G19070	spermidine hydroxycinnamoyl transferase
LotjaGi1g1v0641500	5.36e-07	-1.193	0.021	0.197	0.0131			12-oxophytodienoate reductase-like protein	protoplast-induced	AT1G76680	12-oxophytodienoate reductase 1
LotjaGi6g1v0261600	5.42e-07	0.577	0.146	0.153	0.0132			Chaperone protein DnaJ		AT5G49580	Chaperone DnaJ-domain superfamily protein
LotjaGi1g1v0361100	5.46e-07	-0.625	0.031	0.222	0.0133			Calcium-transporting ATPase		AT1G27770	autoinhibited Ca2+-ATPase 1
LotjaGi3g1v0448800	5.46e-07	-0.657	0.021	0.199	0.0133			Basic-leucine zipper (BZIP) transcription factor family protein, putative		AT3G58120	Basic-leucine zipper (bZIP) transcription factor family protein
LotjaGi4g1v0169600	5.56e-07	-1.003	0	0.127	0.0136			Beta-glucosidase	protoplast-induced	AT1G26560	beta glucosidase 40
LotjaGi1g1v0265700	5.63e-07	0.632	0.24	0.215	0.0137			Bifunctional protein HldE		AT1G77350	keratinocyte-associated-like protein
LotjaGi4g1v0251100	5.66e-07	-0.5	0.01	0.174	0.0138			Xyloglucan 6-xylosyltransferase 1	protoplast-induced	AT5G07720	Galactosyl transferase GMA12/MNN10 family protein
LotjaGi5g1v0234400	5.7e-07	-1.025	0.125	0.368	0.0139			GRIP and coiled-coil domain-containing protein, putative		AT3G05900	neurofilament protein-like protein
LotjaGi4g1v0074000	5.71e-07	-1.17	0.042	0.232	0.0139			Ethylene-responsive transcription factor	protoplast-induced	AT4G34410	redox responsive transcription factor 1
LotjaGiM1v0002700	5.71e-07	0.635	0.271	0.304	0.0139
LotjaGi6g1v0268100	5.73e-07	-0.334	0.031	0.199	0.014			Fatty acid 2-hydroxylase-like protein		AT2G34770	fatty acid hydroxylase 1
LotjaGi1g1v0719700	5.75e-07	-0.411	0.25	0.492	0.014			protein kinase family protein		AT3G57530	calcium-dependent protein kinase 32
LotjaGi2g1v0073800	5.76e-07	-0.313	0	0.127	0.0141			Abscisic acid-deficient 4		AT1G67080	abscisic acid (aba)-deficient 4
LotjaGi3g1v0409200	5.78e-07	-0.525	0.458	0.719	0.0141			Ethylene-responsive transcription factor		AT3G14230	related to AP2 2
LotjaGi3g1v0510000	5.87e-07	-0.648	0	0.127	0.0143			DUF241 domain protein	protoplast-induced	AT2G17080	hypothetical protein (DUF241)
LotjaGi1g1v0078000	5.87e-07	-0.643	0.125	0.365	0.0143			Protein yippee-like		AT2G40110	Yippee family putative zinc-binding protein
LotjaGi4g1v0417900	5.97e-07	0.317	0.312	0.123	0.0146			Pentatricopeptide repeat-containing family protein		AT3G09040	Pentatricopeptide repeat (PPR) superfamily protein
LotjaGi6g1v0295600	6e-07	-0.722	0.021	0.192	0.0147			Heat-shock protein, putative		AT4G21870	HSP20-like chaperones superfamily protein
LotjaGi4g1v0220500	6e-07	-0.532	0.021	0.196	0.0146			F-box protein PP2-A13		AT1G12710	phloem protein 2-A12
LotjaGi4g1v0381800	6.01e-07	0.665	0.396	0.403	0.0147			RNA ligase/cyclic nucleotide phosphodiesterase family protein		AT4G18930	RNA ligase/cyclic nucleotide phosphodiesterase family protein
LotjaGi2g1v0267100	6.02e-07	-0.931	0.271	0.538	0.0147			Protein SPIRAL1		AT1G26355	SPIRAL1-like1
LotjaGi4g1v0247100	6.11e-07	-0.354	0	0.127	0.0149			Aldehyde dehydrogenase		AT5G62530	aldehyde dehydrogenase 12A1
LotjaGi1g1v0524600	6.12e-07	-0.593	0.042	0.234	0.0149			Trichome birefringence-like protein		AT5G15900	TRICHOME BIREFRINGENCE-LIKE 19
LotjaGi1g1v0470600	6.14e-07	-0.791	0	0.127	0.015			Chalcone synthase		AT5G13930	Chalcone and stilbene synthase family protein
LotjaGi1g1v0692500	6.16e-07	0.668	0.208	0.182	0.015			DNA-binding protein		AT2G37120	S1FA-like DNA-binding protein
LotjaGi2g1v0302900	6.17e-07	-1.111	0.01	0.173	0.0151			Ribonuclease		AT1G14220	Ribonuclease T2 family protein
LotjaGi2g1v0342100	6.27e-07	0.427	0.365	0.411	0.0153			MOB kinase activator-like 1A		AT4G19045	Mob1/phocein family protein
LotjaGi1g1v0195600	6.3e-07	0.38	0.031	0.028	0.0154			Chaperone protein DnaJ		AT1G18700	DNAJ heat shock N-terminal domain-containing protein
LotjaGi6g1v0287300	6.4e-07	0.283	0.115	0.221	0.0156			Transcription initiation factor IIF subunit alpha		AT4G12610	transcription initiation factor IIF subunit alpha RAP74
LotjaGi5g1v0205700-LC	6.44e-07	0.386	0.042	0.004	0.0157			Sec14p-like phosphatidylinositol transfer family protein		AT1G06900	Insulinase (Peptidase family M16) family protein
LotjaGi3g1v0245400	6.47e-07	-0.548	0.01	0.172	0.0158			Basic-leucine zipper (BZIP) transcription factor family protein, putative		AT3G58120	Basic-leucine zipper (bZIP) transcription factor family protein
LotjaGi1g1v0018400	6.54e-07	0.901	0.24	0.094	0.016			rRNA 2'-O-methyltransferase fibrillarin 2		AT4G25630	fibrillarin 2
LotjaGi1g1v0078500	6.56e-07	0.709	0.208	0.175	0.016			Pleckstrin homology domain-containing protein 1		AT5G05710	Pleckstrin homology (PH) domain superfamily protein
LotjaGi3g1v0515300	6.6e-07	-0.827	0.406	0.64	0.0161			V-type proton ATPase proteolipid subunit		AT2G16510	ATPase, F0/V0 complex, subunit C protein; AT4G34720;ATPase, F0/V0 complex, subunit C protein
LotjaGi2g1v0402200	6.69e-07	-1.001	0.021	0.198	0.0163			RALF		AT5G67070	ralf-like 34
LotjaGi5g1v0357900	6.71e-07	-1.041	0.052	0.257	0.0164			Glutathione S-transferase		AT1G75270	dehydroascorbate reductase 2
LotjaGi6g1v0192800	6.76e-07	0.251	0.062	0.151	0.0165			HAUS augmin-like complex subunit 1		AT2G41350	HAUS augmin-like complex subunit
LotjaGi1g1v0756100	6.77e-07	0.331	0.229	0.315	0.0165			Protein kinase		AT5G26751	shaggy-related kinase 11
LotjaGi1g1v0594900	6.78e-07	-2.701	0.042	0.236	0.0165			Protease inhibitor/seed storage/lipid transfer protein family protein		AT5G48490	Bifunctional inhibitor/lipid-transfer protein/seed storage 2S albumin superfamily protein
LotjaGi3g1v0239800	6.78e-07	-0.796	0	0.126	0.0165			Peroxidase		AT5G05340	Peroxidase superfamily protein
LotjaGi6g1v0061200	6.79e-07	0.726	0.396	0.317	0.0166			XH/XS domain protein		AT3G48670	XH/XS domain-containing protein
LotjaGi1g1v0379200	6.91e-07	-0.649	0.021	0.197	0.0169			PPPDE thiol peptidase family protein, putative		AT5G25170	PPPDE putative thiol peptidase family protein
LotjaGi6g1v0256700	6.91e-07	-0.828	0.156	0.407	0.0169			ADP-ribosylation factor family protein		AT4G02080	secretion-associated RAS super family 2
LotjaGi1g1v0163800	6.93e-07	0.46	0.052	0.013	0.0169			Wall-associated receptor kinase-like protein		AT1G21270	wall-associated kinase 2
LotjaGi1g1v0075000	7.04e-07	0.354	0.062	0.003	0.0172			U-box domain-containing protein		AT3G46510	plant U-box 13
LotjaGi4g1v0015100	7.07e-07	-0.95	0.115	0.35	0.0172			senescence regulator (Protein of unknown function, DUF584)		AT1G11700	senescence regulator (Protein of unknown function, DUF584)
LotjaGi5g1v0251400	7.08e-07	-0.346	0.021	0.183	0.0173			Small nuclear ribonucleoprotein SM D3, putative		AT5G27720	Small nuclear ribonucleoprotein family protein
LotjaGi1g1v0592600	7.12e-07	-0.469	0.25	0.506	0.0174			Mitochondrial processing peptidase		AT3G02090	Insulinase (Peptidase family M16) protein
LotjaGi1g1v0365800	7.13e-07	0.766	0.229	0.166	0.0174			Vacuolar-processing enzyme		AT4G32940	gamma vacuolar processing enzyme
LotjaGi6g1v0344700	7.14e-07	-0.729	0.021	0.194	0.0174			4-hydroxy-4-methyl-2-oxoglutarate aldolase		AT5G56260	Ribonuclease E inhibitor RraA/Dimethylmenaquinone methyltransferase
LotjaGi1g1v0075300	7.15e-07	0.403	0.083	0.012	0.0175			CASP-like protein		AT3G55390	Uncharacterized protein family (UPF0497)
LotjaGi3g1v0510200-LC	7.15e-07	-0.464	0	0.125	0.0175
LotjaGiM1v0003700	7.16e-07	0.855	0.448	0.361	0.0175
LotjaGi3g1v0378600	7.2e-07	-1.653	0.052	0.256	0.0176			Short-chain dehydrogenase/reductase family protein	protoplast-induced	AT3G61220	NAD(P)-binding Rossmann-fold superfamily protein
LotjaGi4g1v0165100	7.28e-07	-0.857	0.01	0.171	0.0178			Xyloglucan endotransglucosylase/hydrolase		AT1G10550	xyloglucan:xyloglucosyl transferase 33
LotjaGi5g1v0152400	7.29e-07	-0.765	0.052	0.257	0.0178			ABC subfamily C transporter; Multidrug resistance protein ABC transporter family protein	protoplast-induced	AT1G04120	multidrug resistance-associated protein 5
LotjaGi5g1v0234500	7.29e-07	-0.645	0.01	0.17	0.0178			Myb transcription factor; MYB transcription factor		AT1G09540	myb domain protein 61
LotjaGi1g1v0200700	7.48e-07	-0.528	0.083	0.304	0.0182			Acyl-protein thioesterase 2		AT5G20060	alpha/beta-Hydrolases superfamily protein
LotjaGi1g1v0232100	7.53e-07	0.873	0.146	0.034	0.0184			Calcium-dependent kinase		AT3G10660	calmodulin-domain protein kinase cdpk isoform 2
LotjaGi2g1v0353600	7.66e-07	-0.629	0.146	0.389	0.0187			Chloroplast inner membrane localized protein		AT1G42960	inner membrane localized protein
LotjaGi3g1v0373900	7.68e-07	0.292	0.062	0.087	0.0187			Vacuolar protein sorting-associated		AT5G53530	vacuolar protein sorting 26A
LotjaGi3g1v0209100	7.73e-07	0.407	0.094	0.158	0.0189			LMBR1-like membrane protein		AT3G08930	LMBR1-like membrane protein; AT5G01460;LMBR1-like membrane protein
LotjaGi4g1v0168800	7.79e-07	-0.44	0.021	0.184	0.019			Ribonuclease H		AT2G02650	Ribonuclease H-like superfamily protein
LotjaGi4g1v0079500	7.84e-07	0.298	0.156	0.247	0.0191			1-phosphatidylinositol-3-phosphate 5-kinase		AT1G71010	FORMS APLOID AND BINUCLEATE CELLS 1C
LotjaGi1g1v0774700	7.9e-07	0.627	0.469	0.43	0.0193			Signal peptidase subunit family protein		AT5G27430	Signal peptidase subunit
LotjaGi1g1v0794200	7.97e-07	0.545	0.521	0.543	0.0194			40S ribosomal protein S26		AT2G40590	Ribosomal protein S26e family protein; AT2G40510;Ribosomal protein S26e family protein; AT3G56340;Ribosomal protein S26e family protein
LotjaGi3g1v0128500	8.12e-07	-0.923	0.031	0.218	0.0198			Oxidoreductase/transition metal ion-binding protein		AT2G31940	oxidoreductase/transition metal ion-binding protein
LotjaGi5g1v0310300	8.19e-07	-0.382	0	0.124	0.02			Heat shock transcription factor		AT3G22830	heat shock transcription factor A6B
LotjaGiM1v0001900	8.3e-07	0.626	0.302	0.335	0.0203
LotjaGi4g1v0350200	8.42e-07	0.411	0.312	0.359	0.0206			30S ribosomal protein S8, putative		AT1G07770	ribosomal protein S15A
LotjaGi1g1v0559600	8.45e-07	-0.44	0	0.124	0.0206			MYB-related transcription factor		AT4G38620	myb domain protein 4
LotjaGi5g1v0144200	8.45e-07	0.455	0.115	0.132	0.0206			Ras-related protein Rab-25		AT3G12160	RAB GTPase homolog A4D
LotjaGi1g1v0371000	8.47e-07	-0.712	0.052	0.255	0.0207			Ferredoxin-like protein		AT1G02180	ferredoxin-like protein
LotjaGi1g1v0597100	8.52e-07	-0.592	0.031	0.217	0.0208			Metacaspase-1		AT1G02170	metacaspase 1
LotjaGi3g1v0069300	8.58e-07	-0.651	0.021	0.196	0.0209			Cyclin family protein		AT2G44740	cyclin p4;1
LotjaGi1g1v0368900	8.6e-07	0.64	0.26	0.27	0.021			Aminopeptidase		AT4G33090	aminopeptidase M1
LotjaGi1g1v0478300	8.61e-07	-0.608	0.094	0.314	0.021			Ubiquitin-conjugating enzyme E2		AT1G63800	ubiquitin-conjugating enzyme 5
LotjaGi1g1v0762800	8.63e-07	-0.677	0.01	0.17	0.0211			Ethylene-responsive transcription factor		AT2G47520	Integrase-type DNA-binding superfamily protein
LotjaGi5g1v0152500	8.73e-07	-0.43	0.146	0.376	0.0213			NADH dehydrogenase [ubiquinone] 1 alpha subcomplex subunit 9, mitochondrial		AT2G20360	NAD(P)-binding Rossmann-fold superfamily protein
LotjaGi4g1v0069800	8.76e-07	-0.799	0	0.123	0.0214			maternal effect embryo arrest 14		AT2G15890	maternal effect embryo arrest 14
LotjaGi1g1v0024900	8.85e-07	-0.497	0.073	0.279	0.0216			Protein transport SEC13-like protein		AT2G30050	transducin family protein / WD-40 repeat family protein
LotjaGi1g1v0417400	8.88e-07	-0.819	0.021	0.195	0.0217			Hexosyltransferase		AT3G50760	galacturonosyltransferase-like 2
LotjaGi6g1v0280400	8.91e-07	-0.578	0.333	0.6	0.0217			Ras-related protein		AT4G17170	RAB GTPase homolog B1C
LotjaGi4g1v0040500	8.92e-07	0.309	0.073	0.004	0.0218			GMP synthase [glutamine-hydrolyzing]		AT2G23970	Class I glutamine amidotransferase-like superfamily protein
LotjaGi4g1v0241400	8.94e-07	-0.379	0.042	0.226	0.0218			RING/U-box superfamily protein		AT5G62910	RING/U-box superfamily protein
LotjaGi1g1v0435300	8.96e-07	-0.314	0	0.123	0.0219			TSA: Wollemia nobilis Ref_Wollemi_Transcript_29242_1275 transcribed RNA sequence		AT1G63610	hypothetical protein
LotjaGi6g1v0287400	9.09e-07	-0.393	0	0.123	0.0222			Blue copper protein		AT2G32300	uclacyanin 1
LotjaGi5g1v0246900	9.25e-07	-0.3	0.062	0.242	0.0226			Protein disulfide isomerase-like protein		AT2G47470	thioredoxin family protein
LotjaGi3g1v0460600	9.29e-07	-0.65	0	0.123	0.0227			MYB family protein	protoplast-induced	AT1G06180	myb domain protein 13
LotjaGi3g1v0174100	9.33e-07	-2.083	0	0.123	0.0228			Stress responsive A/B barrel domain protein		AT5G22580	Stress responsive A/B Barrel Domain-containing protein
LotjaGi4g1v0205000	9.44e-07	0.307	0.135	0.242	0.023			L-lactate dehydrogenase		AT4G17260	Lactate/malate dehydrogenase family protein
LotjaGi3g1v0555000	9.5e-07	-0.867	0	0.123	0.0232			NAC domain protein,		AT4G10350	NAC domain containing protein 70
LotjaGi5g1v0232400	9.62e-07	-1.41	0.125	0.363	0.0235			Hexosyltransferase	protoplast-induced	AT1G56600	galactinol synthase 2
LotjaGi2g1v0313200	9.62e-07	-0.506	0.01	0.17	0.0235			Response regulator		AT1G59940	response regulator 3
LotjaGi4g1v0000800	9.63e-07	0.358	0.073	0.118	0.0235			Cysteine sulfinate desulfinase/cysteine desulfurase and related enzymes		AT2G43945	hypothetical protein
LotjaGi4g1v0085800	9.72e-07	0.588	0.073	0.005	0.0237			Pectin lyase-like superfamily protein		AT2G43870	Pectin lyase-like superfamily protein
LotjaGiM1v0003500	9.72e-07	0.756	0.26	0.207	0.0237
LotjaGi1g1v0546000	9.76e-07	-0.511	0	0.122	0.0238			Flagellar biosynthesis protein flhA	protoplast-induced	AT2G47485	hypothetical protein
LotjaGi2g1v0364800	9.81e-07	0.483	0.417	0.451	0.0239			Mitogen-activated protein kinase		AT3G45640	mitogen-activated protein kinase 3
LotjaGi5g1v0025200-LC	9.89e-07	0.438	0.115	0.154	0.0241			Ribosomal RNA large subunit methyltransferase E		AT3G28840	hypothetical protein (DUF1216)
LotjaGi3g1v0536200	9.94e-07	-0.446	0.24	0.488	0.0243			50S ribosomal protein L33, chloroplastic		AT3G13410	2-C-methyl-D-erythritol 4-phosphate cytidylyltransferase
LotjaGi3g1v0319400	9.95e-07	0.55	0.135	0.036	0.0243			Response regulator; Two-component response regulator		AT3G57040	response regulator 9
LotjaGi3g1v0415900	1e-06	-0.383	0.125	0.331	0.0245			Protein ELF4-LIKE 4		AT1G17455	ELF4-like 4
LotjaGi6g1v0361600	1.01e-06	-0.984	0.135	0.375	0.0247			T-complex protein 11	protoplast-induced	AT1G22930	T-complex protein 11
LotjaGi4g1v0185900	1.02e-06	-0.585	0	0.122	0.0249			basic helix-loop-helix (bHLH) DNA-binding superfamily protein	protoplast-induced	AT4G37850	basic helix-loop-helix (bHLH) DNA-binding superfamily protein
LotjaGi1g1v0420300	1.02e-06	-0.306	0.26	0.503	0.0249			2,3,4,5-tetrahydropyridine-2,6-dicarboxylate N-acetyltransferase		AT1G19580	gamma carbonic anhydrase 1
LotjaGi4g1v0207100	1.02e-06	-0.507	0	0.122	0.0249			Nitrate transporter 1.1		AT1G12110	nitrate transporter 1.1
LotjaGi3g1v0009600	1.02e-06	-2.328	0.01	0.168	0.025			Pectin lyase-like superfamily protein, putative	protoplast-induced	AT5G17200	Pectin lyase-like superfamily protein
LotjaGi1g1v0480500	1.03e-06	0.561	0.229	0.237	0.0252			Chorismate synthase		AT4G01290	chorismate synthase
LotjaGi3g1v0178600	1.03e-06	0.824	0.167	0.077	0.0251			F-box family protein		AT3G23880	F-box and associated interaction domains-containing protein
LotjaGi2g1v0345200	1.03e-06	0.825	0.24	0.171	0.0251			Zinc finger protein, putative		AT2G23090	Uncharacterized protein family SERF
LotjaGi3g1v0438000	1.05e-06	-0.56	0.042	0.235	0.0255			Zinc finger, B-box		AT4G27310	B-box type zinc finger family protein
LotjaGi5g1v0254200	1.05e-06	0.516	0.135	0.184	0.0256			NAC domain protein,		AT5G04410	NAC domain containing protein 2
LotjaGi4g1v0417500	1.05e-06	-2.163	0	0.122	0.0257			Thaumatin-like protein		AT4G11650	osmotin 34
LotjaGi1g1v0235700	1.05e-06	0.676	0.156	0.044	0.0256			AtIII18x5-like protein		AT5G50360	von willebrand factor A domain protein
LotjaGi3g1v0225600	1.06e-06	-0.527	0	0.122	0.0258			Expansin		AT2G39700	expansin A4
LotjaGi6g1v0034000	1.06e-06	0.715	0.323	0.244	0.0258			Disease resistance protein (TIR-NBS-LRR class) family		AT1G71430	hypothetical protein
LotjaGi3g1v0074800	1.07e-06	-0.56	0.083	0.291	0.0261			NADP-dependent alkenal double bond reductase	protoplast-induced	AT5G16970	alkenal reductase
LotjaGi3g1v0101500	1.11e-06	-0.555	0.062	0.264	0.0271			CTD small phosphatase-like protein	protoplast-induced	AT5G46410	SCP1-like small phosphatase 4
LotjaGi3g1v0155600	1.11e-06	-0.366	0	0.121	0.0272			DUF1685 family protein		AT3G15115	serine/arginine repetitive matrix protein
LotjaGi5g1v0165600	1.11e-06	0.587	0.312	0.352	0.027			Small nuclear ribonucleoprotein Sm D1		AT4G02840	Small nuclear ribonucleoprotein family protein
LotjaGi6g1v0135800	1.11e-06	0.574	0.198	0.193	0.0271			Translocation protein Sec62		AT3G20920	translocation protein-like protein
LotjaGi6g1v0306700	1.12e-06	0.68	0.177	0.122	0.0273			Kinase family protein; Protein kinase family protein		AT5G18610	Protein kinase superfamily protein; AT5G13160;Protein kinase superfamily protein
LotjaGi3g1v0503900	1.12e-06	0.618	0.292	0.27	0.0274			CASP-like protein		AT3G50810	Uncharacterized protein family (UPF0497); AT1G49405;Uncharacterized protein family (UPF0497)
LotjaGi1g1v0045100	1.13e-06	-0.356	0	0.121	0.0275			Disease resistance protein (TIR-NBS-LRR class)		AT5G17680	disease resistance protein (TIR-NBS-LRR class)
LotjaGi1g1v0585100	1.13e-06	-0.424	0	0.121	0.0275			Tetratricopeptide repeat (TPR)-like superfamily protein		AT5G48850	Tetratricopeptide repeat (TPR)-like superfamily protein
LotjaGi2g1v0263700	1.14e-06	0.512	0.156	0.037	0.0279			Plant calmodulin-binding-like protein		AT5G39380	Plant calmodulin-binding protein-like protein
LotjaGi3g1v0205000	1.16e-06	0.477	0.083	0.016	0.0282			Zinc finger family protein		AT3G60580	C2H2-like zinc finger protein
LotjaGi3g1v0275200	1.18e-06	0.335	0.156	0.251	0.0289			Ubiquitin domain protein		AT1G53400	Ubiquitin domain-containing protein
LotjaGi3g1v0071100	1.19e-06	0.866	0.385	0.248	0.0291			senescence-associated family protein (DUF581)		AT2G44670	senescence-associated family protein (DUF581)
LotjaGi5g1v0025900	1.2e-06	-0.759	0.208	0.464	0.0294			Succinate dehydrogenase subunit 5, mitochondrial		AT1G47420	succinate dehydrogenase 5
LotjaGi4g1v0042000	1.21e-06	-0.44	0.125	0.338	0.0296			Transcription factor GTE4		AT1G73150	global transcription factor group E3
LotjaGi3g1v0114100	1.21e-06	-0.749	0.01	0.166	0.0294			Plant calmodulin-binding-like protein		AT2G38800	Plant calmodulin-binding protein-like protein
LotjaGi1g1v0014900	1.21e-06	-0.493	0.083	0.293	0.0296			ER membrane protein complex subunit 8		AT5G55940	Uncharacterized protein family (UPF0172)
LotjaGi2g1v0455200	1.22e-06	0.809	0.198	0.111	0.0297			Lactoylglutathione lyase/glyoxalase I family protein		AT2G32090	Lactoylglutathione lyase / glyoxalase I family protein
LotjaGi2g1v0409200	1.22e-06	-0.737	0.177	0.427	0.0299			Outer mitochondrial membrane protein porin		AT5G67500	voltage dependent anion channel 2
LotjaGi1g1v0348500	1.23e-06	-0.619	0.24	0.498	0.03			14-3-3 protein; 14-3-3-like family protein		AT5G10450	G-box regulating factor 6
LotjaGi2g1v0401100	1.23e-06	-0.48	0.021	0.189	0.03			adenine phosphoribosyl transferase 1		AT5G67020	hypothetical protein
LotjaGi5g1v0008800	1.25e-06	-0.779	0.01	0.164	0.0304			Cytochrome P450, putative	protoplast-induced	AT4G31500	cytochrome P450, family 83, subfamily B, polypeptide 1
LotjaGi5g1v0264400	1.26e-06	0.551	0.198	0.235	0.0307			WD repeat-containing protein 1		AT3G52190	phosphate transporter traffic facilitator1
LotjaGi3g1v0017800	1.27e-06	-0.541	0	0.12	0.0309			Late embryogenesis abundant protein		AT1G45688	transmembrane protein
LotjaGi4g1v0222300	1.28e-06	0.297	0.24	0.33	0.0312			SAP domain-containing protein		AT5G63460	SAP domain-containing protein
LotjaGi1g1v0598900	1.31e-06	-0.724	0	0.12	0.0321			Glycosyltransferase	protoplast-induced	AT4G01070	UDP-Glycosyltransferase superfamily protein
LotjaGi5g1v0360100	1.32e-06	-0.421	0.094	0.293	0.0323			Pax6		AT5G13590	hypothetical protein
LotjaGi5g1v0259300	1.33e-06	-0.491	0.031	0.207	0.0324			2OG-Fe(II) oxygenase family oxidoreductase		AT4G02940	oxidoreductase, 2OG-Fe(II) oxygenase family protein
LotjaGi1g1v0691200	1.33e-06	-0.71	0.01	0.167	0.0325			Senescence regulator	protoplast-induced	AT5G03230	senescence regulator (Protein of unknown function, DUF584)
LotjaGi3g1v0521200	1.33e-06	0.294	0.177	0.275	0.0325			Calcium lipid binding protein, putative; Synaptotagmin-1; Calcium-dependent lipid-binding (CaLB domain) family protein; Synaptotagmin, putative		AT2G20990	synaptotagmin A; AT1G20080;Calcium-dependent lipid-binding (CaLB domain) family protein
LotjaGi3g1v0344200-LC	1.35e-06	-0.916	0.052	0.248	0.0329			SKP1		AT2G03170	SKP1-like 14
LotjaGi3g1v0237000	1.36e-06	0.498	0.292	0.317	0.0332			DDRGK domain-containing protein 1		AT4G27120	DDRGK domain protein
LotjaGi1g1v0087200	1.36e-06	-0.384	0.073	0.257	0.0331			Protein phosphatase 2C-like protein		AT1G07430	highly ABA-induced PP2C protein 2
LotjaGi1g1v0523800	1.37e-06	-0.799	0.052	0.251	0.0334			Proline dehydrogenase		AT5G38710	Methylenetetrahydrofolate reductase family protein
LotjaGi1g1v0144900	1.37e-06	-0.73	0.094	0.315	0.0335			Protein EXORDIUM-like 1		AT4G08950	Phosphate-responsive 1 family protein
LotjaGi4g1v0461900	1.38e-06	0.337	0.26	0.36	0.0337			Elongation factor 1 alpha		AT1G18070	Translation elongation factor EF1A/initiation factor IF2gamma family protein
LotjaGi3g1v0539300	1.39e-06	0.611	0.188	0.194	0.0339			GPCR-type G protein 2		AT4G27630	GPCR-type G protein 2
LotjaGi3g1v0100900	1.39e-06	0.549	0.333	0.367	0.034			Prefoldin subunit 2 family protein		AT3G22480	prefoldin 2
LotjaGi6g1v0200700	1.39e-06	-0.447	0.115	0.336	0.0339			Carboxypeptidase		AT4G30810	serine carboxypeptidase-like 29
LotjaGi2g1v0421000	1.4e-06	-0.645	0.073	0.281	0.0341			Homeobox associated leucine zipper protein		AT5G47370	Homeobox-leucine zipper protein 4 (HB-4) / HD-ZIP protein
LotjaGi1g1v0763400	1.43e-06	0.996	0.271	0.129	0.0348			Pectinesterase	protoplast-induced	AT1G02810	Plant invertase/pectin methylesterase inhibitor superfamily
LotjaGi5g1v0208400	1.44e-06	-0.312	0.01	0.148	0.0352			RNA-binding protein		AT3G04500	RNA-binding (RRM/RBD/RNP motifs) family protein
LotjaGi1g1v0142300	1.46e-06	-0.532	0.25	0.507	0.0356			Cytochrome c oxidase subunit 6B		AT1G22450	cytochrome C oxidase 6B
LotjaGi3g1v0113700	1.51e-06	0.502	0.583	0.59	0.0368			Nascent polypeptide-associated complex subunit beta		AT1G17880	basic transcription factor 3
LotjaGi2g1v0340100	1.51e-06	0.736	0.24	0.115	0.0368			ATP dependent RNA helicase		AT1G31970	DEA(D/H)-box RNA helicase family protein
LotjaGi2g1v0002000	1.52e-06	-0.614	0.042	0.222	0.0371			Serine/threonine-protein kinase		AT1G34300	lectin protein kinase family protein
LotjaGi2g1v0451500	1.52e-06	-0.309	0	0.118	0.0372			Low-density receptor-like protein		AT5G16660	Low-density receptor-like protein
LotjaGi4g1v0460700	1.53e-06	-0.531	0.115	0.334	0.0373			Late embryogenesis abundant protein		AT1G45688	transmembrane protein
LotjaGi4g1v0073700	1.53e-06	-0.411	0.062	0.239	0.0373			Protein CYPRO4		AT3G19240	Vacuolar import/degradation, Vid27-related protein
LotjaGi4g1v0158700	1.54e-06	-0.629	0	0.118	0.0375			2-oxoglutarate (2OG) and Fe(II)-dependent oxygenase superfamily protein		AT4G10500	2-oxoglutarate (2OG) and Fe(II)-dependent oxygenase superfamily protein
LotjaGi6g1v0062100	1.54e-06	-0.567	0.104	0.323	0.0375			Telomere binding protein		AT3G12560	TRF-like 9
LotjaGi1g1v0467500	1.55e-06	-0.524	0.042	0.223	0.0379			BON1-associated protein 2	protoplast-induced	AT2G45760	BON association protein 2
LotjaGi3g1v0370700-LC	1.55e-06	0.506	0.302	0.352	0.0378			Protein sawadee homeodomain-like 2		AT1G15215	SAWADEE HOMEODOMAIN protein
LotjaGi4g1v0065300	1.56e-06	0.329	0.104	0.163	0.038			Apoptosis inhibitor 5		AT2G34040	Apoptosis inhibitory protein 5 (API5)
LotjaGi4g1v0428800	1.56e-06	0.467	0.573	0.614	0.038			PLAC8 family protein		AT1G63830	PLAC8 family protein
LotjaGi1g1v0744900-LC	1.58e-06	0.332	0.042	0.043	0.0385			indole-3-acetic acid inducible 19; anthranilate synthase alpha subunit 1		AT3G15540	indole-3-acetic acid inducible 19
LotjaGi3g1v0191200	1.58e-06	-1.793	0	0.118	0.0385			Peroxidase		AT1G05260	Peroxidase superfamily protein
LotjaGi2g1v0383100	1.58e-06	-0.28	0.25	0.475	0.0385			V-type proton ATPase proteolipid subunit		AT1G75630	vacuolar H+-pumping ATPase 16 kDa proteolipid subunit 4; AT1G19910;ATPase, F0/V0 complex, subunit C protein
LotjaGi1g1v0452900	1.59e-06	-0.618	0.031	0.193	0.0389			Peroxidase		AT5G05340	Peroxidase superfamily protein
LotjaGi1g1v0056400	1.6e-06	-0.377	0.271	0.513	0.039			Protein ETHYLENE INSENSITIVE 3		AT3G20770	Ethylene insensitive 3 family protein
LotjaGi5g1v0089700	1.61e-06	-0.377	0.156	0.364	0.0393			Pyruvate kinase		AT3G52990	Pyruvate kinase family protein
LotjaGi2g1v0191600	1.63e-06	-1.273	0.042	0.226	0.0399			U-box domain-containing protein	protoplast-induced	AT1G66160	CYS, MET, PRO, and GLY protein 1
LotjaGi1g1v0148100	1.64e-06	-0.657	0	0.118	0.0401			Glucan 1,3-beta-glucosidase		AT4G16680	P-loop containing nucleoside triphosphate hydrolases superfamily protein
LotjaGi5g1v0043400-LC	1.68e-06	-0.518	0.042	0.221	0.0411			DNA-directed RNA polymerase subunit beta	protoplast-induced	AT5G56690	FBD, F-box and Leucine Rich Repeat domains containing protein
LotjaGi6g1v0224500	1.68e-06	-0.734	0.094	0.311	0.0411			Kinase-like protein		AT2G05940	Protein kinase superfamily protein
LotjaGi4g1v0435100	1.69e-06	-0.5	0.01	0.164	0.0412			Nucleoside diphosphate kinase		AT4G23895	Pleckstrin homology (PH) domain-containing protein
LotjaGi1g1v0709700	1.7e-06	-1.103	0.115	0.339	0.0414			Actin-depolymerizing factor	protoplast-induced	AT2G31200	actin depolymerizing factor 6
LotjaGi4g1v0465500	1.7e-06	-0.691	0.104	0.329	0.0414			UV-B-induced protein, chloroplastic		AT1G48450	alanine-tRNA ligase, putative (DUF760)
LotjaGi6g1v0310200	1.7e-06	0.464	0.135	0.157	0.0415			Cullin, putative; Cullin		AT5G46210	cullin4
LotjaGi5g1v0307100-LC	1.7e-06	0.381	0.052	0.001	0.0414			Kinase family protein		AT1G29720	Leucine-rich repeat transmembrane protein kinase
LotjaGi3g1v0187400	1.72e-06	-0.43	0.031	0.2	0.0419			B-cell receptor-associated 31-like protein	protoplast-induced	AT5G42570	B-cell receptor-associated 31-like protein
LotjaGi4g1v0109300	1.72e-06	-0.655	0.094	0.309	0.0421			NBS-LRR disease resistance protein		AT5G66900	Disease resistance protein (CC-NBS-LRR class) family
LotjaGi5g1v0342100	1.72e-06	0.536	0.094	0.011	0.042			Nodulin-like / Major Facilitator Superfamily protein		AT2G39210	Major facilitator superfamily protein
LotjaGi6g1v0032000	1.72e-06	0.297	0.073	0.134	0.042			Galactose-1-phosphate uridylyltransferase		AT5G18200	putative galactose-1-phosphate uridyltransferase
LotjaGi4g1v0390300	1.74e-06	0.703	0.229	0.189	0.0424			Cationic amino acid transporter-like protein		AT4G21120	amino acid transporter 1
LotjaGi4g1v0013800	1.74e-06	-0.614	0.01	0.163	0.0424			Lactoylglutathione lyase		AT1G11840	glyoxalase/bleomycin resistance protein/dioxygenase superfamily protein
LotjaGi3g1v0175700	1.75e-06	0.485	0.073	0.006	0.0428			Vacuolar sorting-associated-like protein		AT2G27600	AAA-type ATPase family protein
LotjaGi5g1v0105100	1.75e-06	-0.353	0.062	0.248	0.0426			NC domain-containing protein		AT5G06370	NC domain-containing protein-like protein
LotjaGi2g1v0020000	1.77e-06	0.82	0.177	0.097	0.0432			Sacsin		AT5G23110	Zinc finger, C3HC4 type (RING finger) family protein
LotjaGi1g1v0695900	1.78e-06	-0.471	0.177	0.41	0.0434			Arginine/serine-rich splicing factor, putative		AT3G53500	RNA-binding (RRM/RBD/RNP motifs) family protein with retrovirus zinc finger-like domain-containing protein
LotjaGi1g1v0435000	1.78e-06	0.277	0.083	0.164	0.0436			Transducin/WD-like repeat-protein		AT1G20540	Transducin/WD40 repeat-like superfamily protein
LotjaGi3g1v0079300-LC	1.8e-06	-0.672	0	0.117	0.0439			Wound-responsive family protein		AT4G10265	Wound-responsive family protein
LotjaGi4g1v0035900	1.81e-06	-0.351	0.135	0.338	0.0441			Protein EXORDIUM-like 1		AT5G64260	EXORDIUM like 2
LotjaGi2g1v0382300	1.81e-06	0.613	0.375	0.35	0.0443			50S ribosomal protein L2		AT4G36130	Ribosomal protein L2 family
LotjaGi1g1v0536400	1.83e-06	-0.54	0.01	0.164	0.0445			Fatty acid oxidation complex subunit alpha		AT1G65520	delta(3), delta(2)-enoyl CoA isomerase 1
LotjaGi1g1v0704800	1.83e-06	-0.293	0	0.117	0.0447			Cysteine-rich repeat secretory protein		AT5G43980	plasmodesmata-located protein 1
LotjaGi2g1v0250300-LC	1.83e-06	0.53	0.115	0.083	0.0447			Ribonuclease H		AT3G01410	Polynucleotidyl transferase, ribonuclease H-like superfamily protein
LotjaGi6g1v0154500	1.83e-06	-0.357	0.125	0.326	0.0446			Protein transport SEC13-like protein		AT2G30050	transducin family protein / WD-40 repeat family protein
LotjaGi5g1v0275700	1.84e-06	-0.356	0.01	0.16	0.0448			Transmembrane protein 115		AT3G07950	rhomboid protein-like protein
LotjaGi1g1v0447100	1.84e-06	-0.661	0.01	0.163	0.0448			Macrophage migration inhibitory factor like		AT3G51660	Tautomerase/MIF superfamily protein
LotjaGi5g1v0266900	1.85e-06	0.524	0.708	0.655	0.0451			Copper transport protein family		AT1G66240	homolog of anti-oxidant 1
LotjaGi6g1v0276400	1.85e-06	0.54	0.24	0.289	0.0451			Vesicle-associated membrane protein, putative		AT1G04760	vesicle-associated membrane protein 726; AT2G33120;synaptobrevin-related protein 1
LotjaGi1g1v0676900	1.86e-06	-0.765	0	0.117	0.0455			Purple acid phosphatase		AT3G52820	purple acid phosphatase 22
LotjaGi3g1v0078500	1.87e-06	0.657	0.125	0.055	0.0456			FRS (FAR1 Related Sequences) transcription factor family		AT4G27380	hypothetical protein
LotjaGi1g1v0502200	1.87e-06	0.581	0.49	0.485	0.0455			60S ribosomal protein L34		AT1G26880	Ribosomal protein L34e superfamily protein
LotjaGi4g1v0359300	1.88e-06	-0.548	0.052	0.246	0.0459	DELLA2	TF	GAI-like protein 1		AT2G01570	GRAS family transcription factor family protein
LotjaGi6g1v0137900	1.88e-06	-0.355	0.146	0.359	0.0459			Chaperone protein DNAj, putative		AT3G13310	Chaperone DnaJ-domain superfamily protein
LotjaGi1g1v0490000	1.9e-06	0.618	0.198	0.078	0.0465			Receptor-like kinase		AT5G48380	BAK1-interacting receptor-like kinase 1
LotjaGi3g1v0127400	1.92e-06	-0.32	0.281	0.518	0.0469			Citrate synthase		AT2G44350	Citrate synthase family protein
LotjaGi4g1v0193300	1.92e-06	-0.461	0.01	0.15	0.0467			Kinase family protein	protoplast-induced	AT5G47070	Protein kinase superfamily protein
LotjaGi1g1v0497800	1.93e-06	0.547	0.635	0.637	0.0472			Thioredoxin		AT5G39950	thioredoxin 2
LotjaGi5g1v0291000	1.94e-06	-0.327	0	0.116	0.0474			Trihelix transcription factor GT-2		AT1G76880	Duplicated homeodomain-like superfamily protein
LotjaGi2g1v0426500	1.95e-06	1.251	0.375	0.195	0.0475			Lipid transfer protein		AT1G73550	Bifunctional inhibitor/lipid-transfer protein/seed storage 2S albumin superfamily protein
LotjaGi5g1v0145500	1.95e-06	0.386	0.146	0.196	0.0475			Cornichon family protein		AT3G12180	Cornichon family protein
LotjaGi4g1v0319200	1.95e-06	0.311	0.073	0.008	0.0476			Pectinesterase		AT2G26440	Plant invertase/pectin methylesterase inhibitor superfamily
LotjaGi4g1v0127600	1.98e-06	-0.729	0	0.116	0.0482			Gibberellin-regulated protein 2		AT1G75750	GAST1 protein homolog 1
LotjaGi3g1v0174000	1.99e-06	0.634	0.146	0.07	0.0486			3-oxoacyl-[acyl-carrier-protein] synthase 3		AT2G27770	DUF868 family protein (DUF868)
LotjaGi4g1v0407800	1.99e-06	-0.357	0.021	0.177	0.0486			DnaJ-like protein subfamily C member 2		AT5G45420	Duplicated homeodomain-like superfamily protein
LotjaGi3g1v0384600	1.99e-06	-0.556	0.146	0.376	0.0485			Ubiquitin-conjugating enzyme E2		AT1G63800	ubiquitin-conjugating enzyme 5
LotjaGi4g1v0426500	2e-06	-0.256	0.073	0.242	0.0488			Early nodulin 93		AT5G25940	early nodulin-like protein
LotjaGi3g1v0216500	2e-06	-0.355	0.062	0.251	0.0489			Mitochondrial carrier protein, expressed		AT3G54110	plant uncoupling mitochondrial protein 1
LotjaGi4g1v0310900	2.02e-06	0.396	0.177	0.244	0.0494			Protein kinase family protein		AT4G26100	casein kinase 1
LotjaGi1g1v0770800	2.02e-06	0.491	0.333	0.373	0.0493			Rapid alkalinization factor		AT4G15800	ralf-like 33
LotjaGi1g1v0222500	2.03e-06	-0.406	0.031	0.204	0.0496			Thioredoxin-related transmembrane protein 2		AT5G11640	Thioredoxin superfamily protein

## Sheet: 10_NOD
gene	p_val	avg_log2FC	pct.1	pct.2	p_val_adj	Gene	Function	Lotus_annotation	Protoplast_induced	Arabidopsis_ID	Arabidopsis_Annotation
LotjaGi5g1v0184800	1.16e-187	6.64	0.857	0.023	2.83e-183			Repetitive proline-rich cell wall protein 2		AT3G22142	Bifunctional inhibitor/lipid-transfer protein/seed storage 2S albumin superfamily protein
LotjaGi1g1v0180800	1.02e-233	6.236	1	0.003	2.49e-229	ßCA1	Carbonic Anhydrase	Carbonic anhydrase		AT5G14740	carbonic anhydrase 2
LotjaGi1g1v0006100-LC	2.38e-40	4.149	0.357	0.017	5.81e-36			Nlj21		AT4G12020	protein kinase family protein
LotjaGi2g1v0052900	2.52e-125	4.131	0.776	0.017	6.14e-121			Ribulose bisphosphate carboxylase small chain		AT1G67090	ribulose bisphosphate carboxylase small chain 1A
LotjaGi4g1v0026000	7.85e-102	3.85	0.867	0.089	1.92e-97			Chlorophyll a-b binding protein, chloroplastic		AT2G34430	light-harvesting chlorophyll-protein complex II subunit B1; AT2G34420;photosystem II light harvesting complex protein B1B2
LotjaGi1g1v0227100	2.45e-119	3.799	0.888	0.066	5.99e-115			Photosystem I reaction center subunit psaK		AT1G30380	photosystem I subunit K
LotjaGi3g1v0436000	4.81e-108	3.584	0.694	0.016	1.17e-103			Arginase family protein; Arginase		AT4G08900	arginase; AT4G08870;Arginase/deacetylase superfamily protein
LotjaGi1g1v0316100	6.38e-95	3.57	0.745	0.049	1.56e-90			Photosystem I reaction center subunit N		AT5G64040	photosystem I reaction center subunit PSI-N, chloroplast, putative / PSI-N, putative (PSAN)
LotjaGi4g1v0210200	8.67e-150	3.499	0.755	0.005	2.12e-145			Plant invertase/pectin methylesterase inhibitor superfamily protein		AT1G62770	Plant invertase/pectin methylesterase inhibitor superfamily protein
LotjaGi3g1v0149500	3.25e-88	3.465	0.888	0.103	7.93e-84			Thiamine thiazole synthase, chloroplastic		AT5G54770	thiazole biosynthetic enzyme, chloroplast (ARA6) (THI1) (THI4)
LotjaGi3g1v0474800	7.52e-81	3.149	0.704	0.037	1.83e-76			Photosystem I subunit O		AT1G08380	photosystem I subunit O
LotjaGi1g1v0022100	4.46e-53	3.117	0.786	0.288	1.09e-48			Lipid transfer protein		AT5G55410	Bifunctional inhibitor/lipid-transfer protein/seed storage 2S albumin superfamily protein
LotjaGi5g1v0150700	3.02e-80	3.026	0.765	0.068	7.37e-76			Photosystem I reaction center subunit IV		AT2G20260	photosystem I subunit E-2
LotjaGi3g1v0366800	4.35e-85	2.99	0.857	0.094	1.06e-80			Photosystem I reaction center subunit VI		AT1G52230	photosystem I subunit H2
LotjaGi1g1v0432600	1.27e-93	2.967	0.684	0.025	3.11e-89			Plastocyanin		AT1G76100	plastocyanin 1
LotjaGi3g1v0071100	1.91e-86	2.961	0.857	0.246	4.66e-82			senescence-associated family protein (DUF581)		AT2G44670	senescence-associated family protein (DUF581)
LotjaGi3g1v0079300-LC	4.96e-55	2.836	0.592	0.115	1.21e-50			Wound-responsive family protein		AT4G10265	Wound-responsive family protein
LotjaGi5g1v0175300	2.26e-80	2.827	0.714	0.037	5.53e-76			Photosystem II reaction center W		AT2G30570	photosystem II reaction center W
LotjaGi4g1v0441000	2.6e-101	2.694	0.714	0.016	6.36e-97			MYB-like transcription factor family protein		AT5G56840	myb-like transcription factor family protein
LotjaGi4g1v0110000	2.01e-52	2.641	0.582	0.06	4.9e-48			Methyl esterase		AT2G23620	methyl esterase 1
LotjaGi6g1v0089600	9.1e-70	2.619	0.816	0.119	2.22e-65			Basic blue protein		AT2G02850	plantacyanin
LotjaGi3g1v0065100-LC	1.82e-61	2.617	0.663	0.057	4.44e-57
LotjaGi1g1v0172100	9.67e-87	2.592	0.663	0.021	2.36e-82			Chlorophyll a-b binding protein, chloroplastic		AT1G61520	PSI type III chlorophyll a/b-binding protein
LotjaGi3g1v0505900	4.08e-44	2.513	0.867	0.262	9.95e-40			Protease inhibitor/seed storage/lipid transfer protein family protein		AT5G48490	Bifunctional inhibitor/lipid-transfer protein/seed storage 2S albumin superfamily protein
LotjaGi3g1v0463000	3.17e-39	2.466	0.571	0.101	7.74e-35			Xyloglucan endotransglucosylase/hydrolase		AT4G03210	xyloglucan endotransglucosylase/hydrolase 9
LotjaGi1g1v0708100	1.72e-111	2.422	0.663	0.008	4.21e-107			LIGHT-DEPENDENT SHORT HYPOCOTYLS-like protein (DUF640)		AT1G07090	LIGHT-DEPENDENT SHORT HYPOCOTYLS-like protein (DUF640)
LotjaGi1g1v0769900	6.87e-68	2.416	0.867	0.336	1.68e-63			Auxin repressed/dormancy associated protein		AT1G56220	Dormancy/auxin associated family protein
LotjaGi1g1v0220700	9.76e-83	2.394	0.602	0.013	2.38e-78			Chlorophyll a-b binding protein, chloroplastic		AT3G47470	light-harvesting chlorophyll-protein complex I subunit A4
LotjaGi6g1v0353900	5.39e-75	2.385	0.663	0.033	1.32e-70			Chlorophyll a-b binding protein, chloroplastic		AT1G15820	light harvesting complex photosystem II subunit 6
LotjaGi1g1v0088000	8.67e-71	2.351	0.622	0.024	2.12e-66			Ribulose bisphosphate carboxylase/oxygenase activase		AT2G39730	rubisco activase
LotjaGi1g1v0484800	3.67e-51	2.343	0.663	0.085	8.97e-47			Photosystem I reaction center subunit XI		AT4G12800	photosystem I subunit l
LotjaGi3g1v0239800	1.08e-37	2.309	0.602	0.123	2.64e-33			Peroxidase		AT5G05340	Peroxidase superfamily protein
LotjaGi2g1v0162400	1.14e-55	2.293	0.571	0.052	2.77e-51			Chlorophyll a-b binding protein, chloroplastic		AT4G10340	light harvesting complex of photosystem II 5
LotjaGi1g1v0486500	5.37e-80	2.269	0.571	0.023	1.31e-75			Thioredoxin		AT5G16400	thioredoxin F2
LotjaGi5g1v0213200	4.44e-29	2.267	0.469	0.147	1.08e-24			GDP-mannose 3,5-epimerase		AT5G28840	GDP-D-mannose 3',5'-epimerase
LotjaGi1g1v0348000	3.24e-45	2.267	0.755	0.138	7.91e-41			Aspartic proteinase nepenthesin-1		AT1G09750	Eukaryotic aspartyl protease family protein
LotjaGi4g1v0399900	8.35e-51	2.261	0.541	0.062	2.04e-46			Myo-inositol 1-phosphate synthase; Myo-inositol-1-phosphate synthase		AT2G22240	myo-inositol-1-phosphate synthase 2
LotjaGi3g1v0141700	1.06e-56	2.24	0.724	0.078	2.58e-52			Photosystem II 10 kDa polypeptide family protein		AT1G79040	photosystem II subunit R
LotjaGi4g1v0311700	4.14e-55	2.227	0.867	0.575	1.01e-50			Harbinger transposase-derived nuclease	protoplast-induced	AT5G12010	nuclease
LotjaGi1g1v0522000	4.03e-55	2.216	0.765	0.31	9.84e-51			Amino acid transporter, putative		AT3G30390	Transmembrane amino acid transporter family protein
LotjaGi3g1v0224500	8.12e-35	2.2	0.816	0.353	1.98e-30			Metallothionein-like protein		AT3G09390	metallothionein 2A
LotjaGi6g1v0222300	1.73e-50	2.196	0.673	0.118	4.21e-46			DUF581 family protein		AT1G74940	cyclin-dependent kinase, putative (DUF581)
LotjaGi1g1v0009300	5.59e-69	2.196	0.531	0.016	1.36e-64			Chlorophyll a-b binding protein, chloroplastic		AT3G27690	photosystem II light harvesting complex protein 2.3; AT2G05100;photosystem II light harvesting complex protein 2.1
LotjaGi6g1v0184900	2.75e-70	2.195	0.612	0.026	6.72e-66			Oxygen-evolving enhancer 2-1, chloroplastic		AT1G06680	photosystem II subunit P-1
LotjaGi1g1v0128100	5.05e-42	2.159	0.469	0.042	1.23e-37			Response to low sulfur 1 protein		AT5G24660	response to low sulfur 2
LotjaGi4g1v0111900	4.06e-57	2.158	0.52	0.027	9.92e-53			Oxygen-evolving enhancer protein 1		AT3G50820	photosystem II subunit O-2
LotjaGi6g1v0063500	1.43e-58	2.152	0.52	0.028	3.48e-54			Ribulose bisphosphate carboxylase/oxygenase activase		AT2G39730	rubisco activase
LotjaGi3g1v0221700	4.87e-29	2.11	0.51	0.112	1.19e-24			Glutathione S-transferase		AT3G09270	glutathione S-transferase TAU 8
LotjaGi1g1v0370700	1.13e-41	2.085	0.592	0.072	2.75e-37			Photosystem II reaction center X protein		AT2G06520	photosystem II subunit X
LotjaGi3g1v0080500	7.58e-45	2.05	0.837	0.435	1.85e-40			Calcium-binding family protein	protoplast-induced	AT5G54490	pinoid-binding protein 1
LotjaGi6g1v0207800	1.44e-45	2.035	0.796	0.344	3.52e-41			Homeobox protein knotted-1, putative		AT5G25220	homeobox protein knotted-1-like 3
LotjaGi3g1v0356600	2.12e-52	2.035	0.418	0.015	5.17e-48			TPR repeat protein		AT5G20190	Tetratricopeptide repeat (TPR)-like superfamily protein
LotjaGi1g1v0628100	8.23e-49	2.033	0.622	0.081	2.01e-44			Pollen Ole e 1 allergen/extensin		AT3G26960	Pollen Ole e 1 allergen and extensin family protein
LotjaGi2g1v0193100	7.1e-38	2.019	0.694	0.332	1.73e-33			Nudix hydrolase-like protein		AT1G18300	nudix hydrolase homolog 4
LotjaGi3g1v0073500	2.25e-51	2.014	0.469	0.035	5.48e-47			Multidrug resistance protein ABC transporter family		AT3G60160	multidrug resistance-associated protein 9
LotjaGiC1v0000500	3.44e-28	1.997	0.694	0.367	8.39e-24
LotjaGi2g1v0124800	7.47e-18	1.988	0.612	0.279	1.82e-13			Heavy metal transport/detoxification superfamily protein	protoplast-induced	AT1G01490	Heavy metal transport/detoxification superfamily protein
LotjaGi5g1v0359700	4.6e-62	1.986	0.469	0.012	1.12e-57			ABC transporter G family member		AT2G39350	ABC-2 type transporter family protein
LotjaGi6g1v0097500	2.61e-63	1.982	0.531	0.021	6.37e-59			Photosystem II core complex proteins psbY		AT1G67740	photosystem II BY
LotjaGi3g1v0121900	5.24e-64	1.982	0.52	0.017	1.28e-59			Photosystem II 5 kDa protein, chloroplastic		AT3G21055	photosystem II subunit T
LotjaGi1g1v0594900	9.21e-24	1.972	0.673	0.233	2.25e-19			Protease inhibitor/seed storage/lipid transfer protein family protein		AT5G48490	Bifunctional inhibitor/lipid-transfer protein/seed storage 2S albumin superfamily protein
LotjaGi1g1v0306900	7.3e-43	1.97	0.551	0.068	1.78e-38			UDP-N-acetylmuramate--L-alanine ligase		AT5G05250	hypothetical protein
LotjaGi2g1v0361900	1.49e-68	1.967	0.51	0.023	3.63e-64			Zinc finger protein; Zinc finger family protein		AT5G66730	C2H2-like zinc finger protein; AT3G45260;C2H2-like zinc finger protein
LotjaGi3g1v0284300	1.23e-41	1.953	0.357	0.019	3.01e-37			Scarecrow transcription factor family protein		AT1G07530	SCARECROW-like 14
LotjaGi1g1v0040900-LC	2.41e-43	1.952	0.531	0.085	5.88e-39			Cytochrome c oxidase subunit 2		AT5G22940	glucuronoxylan glucuronosyltransferase, putative
LotjaGi3g1v0331900	8.98e-46	1.939	0.429	0.021	2.19e-41			Photosystem I reaction center subunit V		AT1G55670	photosystem I subunit G
LotjaGi1g1v0410700-LC	1.91e-35	1.938	0.541	0.251	4.65e-31			50S ribosomal protein 6, chloroplastic		AT5G17870	plastid-specific 50S ribosomal protein 6
LotjaGi5g1v0310100	3.86e-31	1.931	0.602	0.153	9.42e-27			Early light-induced protein		AT3G22840	Chlorophyll A-B binding family protein
LotjaGi3g1v0550800	1.25e-49	1.92	0.357	0.006	3.04e-45			Photosystem II 5 kDa protein, chloroplastic		AT1G51400	Photosystem II 5 kD protein
LotjaGi2g1v0308500	1.07e-44	1.919	0.582	0.076	2.6e-40			Plant/T7N9-9 protein		AT1G07040	plant/protein
LotjaGi2g1v0293800	7.64e-66	1.918	0.418	0.004	1.86e-61			Cytochrome P450 family protein		AT1G13710	cytochrome P450, family 78, subfamily A, polypeptide 5
LotjaGi2g1v0341400	5.39e-41	1.915	0.52	0.063	1.32e-36			Formin-like protein; Protein LOW PSII ACCUMULATION 3, chloroplastic; Isoflavone reductase like		AT1G31810	Formin Homology 14; AT5G48790;LOW PSII ACCUMULATION protein (DUF1995); AT1G32100;pinoresinol reductase 1
LotjaGi1g1v0010500	2.81e-45	1.911	0.551	0.141	6.85e-41			Glucose-1-phosphate adenylyltransferase		AT5G48300	ADP glucose pyrophosphorylase 1
LotjaGi4g1v0096200	3.72e-36	1.906	0.571	0.097	9.08e-32			Acetamidase/formamidase, putative		AT4G37560	Acetamidase/Formamidase family protein; AT4G37550;Acetamidase/Formamidase family protein
LotjaGi1g1v0452400	2.8e-41	1.891	0.561	0.068	6.82e-37			Aminotransferase like protein		AT3G08860	PYRIMIDINE 4
LotjaGi2g1v0187400	7.71e-35	1.89	0.367	0.026	1.88e-30			Chalcone reductase		AT1G59960	NAD(P)-linked oxidoreductase superfamily protein
LotjaGi1g1v0673100	3.59e-44	1.874	0.51	0.04	8.77e-40			Magnesium-chelatase subunit H		AT5G13630	magnesium-chelatase subunit chlH, chloroplast, putative / Mg-protoporphyrin IX chelatase, putative (CHLH)
LotjaGi4g1v0007900	2.97e-41	1.869	0.663	0.232	7.26e-37			GRAS family transcription factor		AT4G17230	SCARECROW-like 13
LotjaGi3g1v0109500	2.65e-21	1.868	0.398	0.088	6.48e-17			Calcium-binding protein	protoplast-induced	AT1G76650	calmodulin-like 38
LotjaGi5g1v0182100	1.06e-73	1.867	0.48	0.006	2.58e-69			LIGHT-DEPENDENT SHORT HYPOCOTYLS-like protein (DUF640)		AT2G31160	LIGHT-DEPENDENT SHORT HYPOCOTYLS-like protein (DUF640)
LotjaGi1g1v0637100	7.11e-39	1.858	0.327	0.013	1.73e-34			Glyceraldehyde-3-phosphate dehydrogenase		AT1G12900	glyceraldehyde 3-phosphate dehydrogenase A subunit 2
LotjaGi2g1v0405900	3.59e-30	1.852	0.806	0.346	8.76e-26			GH3.3	protoplast-induced	AT2G14960	Auxin-responsive GH3 family protein; AT2G23170;Auxin-responsive GH3 family protein
LotjaGi1g1v0383200	4.13e-49	1.824	0.52	0.046	1.01e-44			EEIG1/EHBP1 N-terminal domain-containing protein		AT3G11760	structural maintenance of chromosomes flexible hinge domain protein
LotjaGi2g1v0441700	1.08e-38	1.821	0.908	0.486	2.63e-34			DUF4228 domain protein		AT1G64405	hypothetical protein
LotjaGi4g1v0322000	8.51e-33	1.82	0.653	0.246	2.08e-28			Ethylene-responsive transcription factor	protoplast-induced	AT1G19210	Integrase-type DNA-binding superfamily protein
LotjaGi3g1v0354600	5.06e-32	1.819	0.541	0.106	1.23e-27			Clustered mitochondria protein		AT1G15290	Tetratricopeptide repeat (TPR)-like superfamily protein
LotjaGi1g1v0759800	5.21e-38	1.811	0.52	0.053	1.27e-33			Glyceraldehyde-3-phosphate dehydrogenase		AT3G62410	CP12 domain-containing protein 2
LotjaGi5g1v0265400	8.23e-22	1.773	0.571	0.17	2.01e-17			Calcium-binding family protein		AT4G27280	Calcium-binding EF-hand family protein
LotjaGi5g1v0239300	8.28e-29	1.764	0.582	0.148	2.02e-24			RADIALIS-like transcription factor		AT1G75250	RAD-like 6
LotjaGi3g1v0302700-LC	5.68e-39	1.753	0.469	0.062	1.39e-34
LotjaGi3g1v0404800	4.48e-29	1.752	0.551	0.148	1.09e-24			Protein LHY		AT1G01060	Homeodomain-like superfamily protein
LotjaGi4g1v0388500	6.6e-30	1.725	0.643	0.242	1.61e-25			11S globulin seed storage protein 2		AT1G07750	RmlC-like cupins superfamily protein
LotjaGi2g1v0265100	6.32e-32	1.723	0.561	0.228	1.54e-27			Alpha-1,4 glucan phosphorylase		AT3G29320	Glycosyl transferase, family 35
LotjaGi6g1v0105200	3.82e-35	1.716	0.204	0.011	9.32e-31			Transcription factor bHLH93-like protein		AT3G56220	transcription regulator
LotjaGi4g1v0401300	7.93e-65	1.712	0.408	0.005	1.94e-60			Ring finger protein, putative		AT1G15100	RING-H2 finger A2A
LotjaGi1g1v0018500	8.35e-56	1.704	0.388	0.011	2.04e-51			Multidrug resistance protein ABC transporter family protein; ABC transporter C family protein		AT3G13080	multidrug resistance-associated protein 3
LotjaGi1g1v0178100	1.45e-61	1.703	0.398	0.004	3.53e-57			Heme-binding protein, putative		AT1G17100	SOUL heme-binding family protein
LotjaGi3g1v0504300	5.32e-20	1.702	0.49	0.188	1.3e-15			DUF4228 domain protein	protoplast-induced	AT5G66580	hypothetical protein
LotjaGi2g1v0418800	6.63e-24	1.689	0.541	0.18	1.62e-19			Jasmonate zim-domain protein	protoplast-induced	AT1G19180	jasmonate-zim-domain protein 1
LotjaGi6g1v0228700	8.99e-23	1.682	0.765	0.391	2.19e-18			Harbinger transposase-derived nuclease	protoplast-induced	AT5G12010	nuclease
LotjaGi1g1v0478000	9.12e-36	1.68	0.612	0.199	2.23e-31			Cysteine synthase		AT3G61440	cysteine synthase C1
LotjaGi3g1v0241200	6.59e-32	1.678	0.429	0.049	1.61e-27			Phosphoenolpyruvate carboxylase		AT1G53310	phosphoenolpyruvate carboxylase 1; AT3G14940;phosphoenolpyruvate carboxylase 3
LotjaGi6g1v0041600	1.16e-38	1.668	0.5	0.08	2.84e-34			Selenium binding protein		AT4G14030	selenium-binding protein 1; AT4G14040;selenium-binding protein 2
LotjaGi4g1v0190000	9.57e-36	1.666	0.439	0.036	2.34e-31			Type I inositol-1,4,5-trisphosphate 5-phosphatase		AT4G18010	myo-inositol polyphosphate 5-phosphatase 2
LotjaGi4g1v0358300	4.46e-32	1.664	0.439	0.072	1.09e-27			D-Ala-D/L-Ala epimerase		AT3G18270	cytochrome P450, family 77, subfamily A, polypeptide 5 pseudogene
LotjaGi5g1v0314800	1.95e-46	1.66	0.48	0.03	4.75e-42			Lipoxygenase; Photosystem I reaction center subunit II		AT3G22400	PLAT/LH2 domain-containing lipoxygenase family protein; AT1G03130;photosystem I subunit D-2
LotjaGi1g1v0167700	2.43e-47	1.658	0.418	0.018	5.92e-43			Thioredoxin		AT4G03520	Thioredoxin superfamily protein
LotjaGi4g1v0127900	4.08e-37	1.657	0.367	0.017	9.95e-33			Flavanone 3-hydroxylase		AT3G51240	flavanone 3-hydroxylase
LotjaGi3g1v0283600	3.28e-39	1.634	0.847	0.434	8e-35			Mitochondrial import inner membrane translocase subunit Tim17/Tim22/Tim23 family protein		AT2G28900	outer plastid envelope protein 16-1
LotjaGi6g1v0300700	2.42e-29	1.623	0.51	0.139	5.9e-25			Glutamine synthetase		AT5G35630	glutamine synthetase 2
LotjaGi1g1v0635000	7.53e-13	1.621	0.439	0.172	1.84e-08			Chalcone synthase		AT5G13930	Chalcone and stilbene synthase family protein
LotjaGi4g1v0379500	4.69e-22	1.616	0.541	0.225	1.15e-17			DUF1685 family protein	protoplast-induced	AT2G42760	DUF1685 family protein
LotjaGi4g1v0302300	2.42e-21	1.615	0.48	0.142	5.91e-17			Ribulose bisphosphate carboxylase small chain		AT5G38430	Ribulose bisphosphate carboxylase (small chain) family protein
LotjaGi3g1v0093800	4.91e-18	1.587	0.245	0.029	1.2e-13			Glycosyltransferase		AT1G22340	UDP-glucosyl transferase 85A7
LotjaGi2g1v0103000	3.34e-45	1.587	0.418	0.016	8.15e-41			Chlorophyll a-b binding protein, chloroplastic		AT3G54890	chlorophyll a-b binding protein 6
LotjaGi5g1v0194100	7.87e-26	1.581	0.612	0.151	1.92e-21			Calmodulin	protoplast-induced	AT3G22930	calmodulin-like 11
LotjaGi1g1v0486200	4.81e-36	1.579	0.408	0.028	1.17e-31			Carboxypeptidase		AT4G12910	serine carboxypeptidase-like 20
LotjaGi2g1v0396500	3.24e-50	1.574	0.357	0.006	7.9e-46			Oxygen-evolving enhancer protein 1		AT3G50820	photosystem II subunit O-2
LotjaGi2g1v0318600	2.84e-35	1.574	0.316	0.033	6.94e-31			NHL repeat protein		AT1G70280	NHL domain-containing protein; AT1G23880;NHL domain-containing protein
LotjaGi3g1v0098400	1.49e-28	1.57	0.367	0.053	3.64e-24			Calcium-binding family protein		AT4G27280	Calcium-binding EF-hand family protein
LotjaGi4g1v0427900	3.58e-21	1.558	0.735	0.43	8.73e-17			BTB/POZ domain-containing protein	protoplast-induced	AT5G41330	BTB/POZ domain with WD40/YVTN repeat-like protein
LotjaGi2g1v0308400	4.51e-25	1.555	0.347	0.053	1.1e-20			Hypersensitive-induced response protein 1		AT5G62740	SPFH/Band 7/PHB domain-containing membrane-associated protein family
LotjaGi6g1v0296500	1.53e-20	1.554	0.469	0.122	3.74e-16			Glucose-6-phosphate/phosphate translocator-like protein	protoplast-induced	AT1G61800	glucose-6-phosphate/phosphate translocator 2
LotjaGi2g1v0348400	2.69e-28	1.542	0.459	0.082	6.55e-24			Cytochrome P450 family ABA 8'-hydroxylase		AT4G19230	cytochrome P450, family 707, subfamily A, polypeptide 1
LotjaGi2g1v0199400	8.99e-28	1.541	0.49	0.072	2.19e-23			Beta-glucosidase, putative		AT3G18080	B-S glucosidase 44
LotjaGi1g1v0074000	4.04e-29	1.541	0.449	0.091	9.86e-25			Abscisic acid receptor		AT2G40330	PYR1-like 6
LotjaGi3g1v0511300	2.69e-22	1.54	0.429	0.186	6.57e-18			BZIP transcription factor		AT1G75390	basic leucine-zipper 44
LotjaGi2g1v0332700	7.67e-27	1.532	0.633	0.225	1.87e-22			Basic helix-loop-helix transcription factor protein		AT1G32640	Basic helix-loop-helix (bHLH) DNA-binding family protein
LotjaGi3g1v0393600	8.19e-29	1.528	0.5	0.089	2e-24			transmembrane protein, putative (DUF 3339); Rhodanese-like domain-containing protein 4, chloroplastic		AT5G08391	transmembrane protein, putative (DUF 3339); AT4G01050;thylakoid rhodanese-like protein
LotjaGi5g1v0207800	6.61e-33	1.528	0.531	0.109	1.61e-28			protein kinase family protein		AT1G08650	phosphoenolpyruvate carboxylase kinase 1
LotjaGi5g1v0269800-LC	1.73e-42	1.525	1	0.5	4.22e-38			Extensin		AT1G21310	extensin 3
LotjaGi4g1v0074000	4.35e-13	1.51	0.459	0.231	1.06e-08			Ethylene-responsive transcription factor	protoplast-induced	AT4G34410	redox responsive transcription factor 1
LotjaGi1g1v0168700	4.99e-24	1.507	0.184	0.014	1.22e-19			Acyl-[acyl-carrier-protein] desaturase		AT1G43800	Plant stearoyl-acyl-carrier-protein desaturase family protein
LotjaGi2g1v0161700	4.88e-38	1.504	0.429	0.034	1.19e-33			F5O11.10, putative isoform 1		AT1G12380	hypothetical protein
LotjaGi4g1v0070000	3.66e-50	1.504	0.398	0.012	8.94e-46			2-oxoglutarate (2OG) and Fe(II)-dependent oxygenase superfamily protein		AT3G19000	2-oxoglutarate (2OG) and Fe(II)-dependent oxygenase superfamily protein
LotjaGi5g1v0218800	4.56e-31	1.503	0.337	0.031	1.11e-26			Basic helix-loop-helix transcription factor		AT1G72210	basic helix-loop-helix (bHLH) DNA-binding superfamily protein
LotjaGi6g1v0137900	3.69e-25	1.503	0.724	0.356	9.01e-21			Chaperone protein DNAj, putative		AT3G13310	Chaperone DnaJ-domain superfamily protein
LotjaGi6g1v0097400	4.61e-41	1.501	0.327	0.008	1.13e-36			Photosystem II core complex proteins psbY		AT1G67740	photosystem II BY
LotjaGi6g1v0183300	4.3e-28	1.5	0.286	0.016	1.05e-23			Alanine:glyoxylate aminotransferase		AT2G13360	alanine:glyoxylate aminotransferase
LotjaGi5g1v0315100-LC	9.47e-22	1.5	0.316	0.096	2.31e-17			Gamma-aminobutyric acid type B receptor subunit 2
LotjaGi2g1v0285700	5.56e-17	1.499	0.469	0.174	1.36e-12			DUF1262 family protein		AT1G13480	hypothetical protein (DUF1262)
LotjaGi5g1v0290600	7.57e-24	1.497	0.633	0.305	1.85e-19			Plant/F1M20-13 protein	protoplast-induced	AT1G74450	BPS1-like protein (DUF793)
LotjaGi2g1v0270800	3.37e-30	1.491	0.388	0.033	8.23e-26			Pollen Ole e 1 allergen and extensin family protein		AT5G15780	Pollen Ole e 1 allergen and extensin family protein
LotjaGi6g1v0058600	1.07e-24	1.491	0.571	0.208	2.62e-20	DELLA1	TF	GAI-like protein 1		AT2G01570	GRAS family transcription factor family protein; AT3G03450;RGA-like 2
LotjaGi3g1v0411900	9.07e-25	1.49	0.633	0.342	2.21e-20			Jasmonate zim-domain protein	protoplast-induced	AT1G72450	jasmonate-zim-domain protein 6
LotjaGi5g1v0013200	1.33e-30	1.482	0.531	0.117	3.25e-26			50S ribosomal protein L31		AT1G75350	Ribosomal protein L31
LotjaGi5g1v0295600	2.22e-41	1.482	0.408	0.026	5.41e-37			ABC transporter G family member		AT5G52860	ABC-2 type transporter family protein
LotjaGi2g1v0131800-LC	6.7e-23	1.48	0.439	0.128	1.64e-18			Acyl carrier protein		AT5G47630	mitochondrial acyl carrier protein 3; AT1G65290;mitochondrial acyl carrier protein 2
LotjaGi3g1v0285400	2.57e-21	1.457	0.612	0.322	6.27e-17			RING/U-box superfamily protein		AT3G46620	zinc finger (C3HC4-type RING finger) family protein
LotjaGi4g1v0061600	3.54e-25	1.453	0.541	0.119	8.64e-21			Phosphate translocator		AT5G46110	Glucose-6-phosphate/phosphate translocator-like protein
LotjaGi3g1v0419600	3.66e-15	1.446	0.561	0.232	8.93e-11			Lipoxygenase		AT1G55020	lipoxygenase 1
LotjaGi3g1v0226500	2.48e-24	1.437	0.878	0.643	6.04e-20			Haloacid dehalogenase-like hydrolase		AT5G02230	Haloacid dehalogenase-like hydrolase (HAD) superfamily protein
LotjaGi1g1v0654900	3.4e-43	1.437	0.439	0.026	8.31e-39			Magnesium-protoporphyrin IX monomethyl ester [oxidative] cyclase		AT3G56940	dicarboxylate diiron protein, putative (Crd1)
LotjaGi4g1v0352600	1.07e-17	1.433	0.592	0.269	2.6e-13			Stem-specific protein TSJT1		AT5G19140	aluminum induced protein with YGL and LRDR motifs
LotjaGi1g1v0666800-LC	1.05e-22	1.433	0.347	0.085	2.56e-18			Glycerol kinase		AT2G42250	cytochrome P450, family 712, subfamily A, polypeptide 1
LotjaGi1g1v0360800	9.62e-26	1.432	0.867	0.62	2.35e-21			Zinc finger protein	protoplast-induced	AT1G27730	salt tolerance zinc finger
LotjaGi3g1v0438600	3.97e-29	1.429	0.327	0.023	9.69e-25			Cytochrome b6-f complex iron-sulfur subunit		AT4G03280	photosynthetic electron transfer C
LotjaGi4g1v0222800	5.68e-13	1.422	0.388	0.217	1.39e-08			Calcium-binding protein	protoplast-induced	AT1G76650	calmodulin-like 38
LotjaGi1g1v0697800	1.59e-14	1.418	0.357	0.15	3.88e-10			Zinc finger protein, putative	protoplast-induced	AT2G37430	C2H2 and C2HC zinc fingers superfamily protein
LotjaGi3g1v0157400	1.61e-37	1.415	0.347	0.013	3.93e-33			Light-dependent short hypocotyls protein		AT2G42610	LIGHT-DEPENDENT SHORT HYPOCOTYLS-like protein (DUF640)
LotjaGi4g1v0249700	7.83e-27	1.415	0.347	0.048	1.91e-22			Geranylgeranyl reductase		AT1G74470	Pyridine nucleotide-disulfide oxidoreductase family protein
LotjaGi5g1v0201300	7.73e-26	1.413	0.449	0.128	1.89e-21			Starch synthase, chloroplastic/amyloplastic		AT1G32900	UDP-Glycosyltransferase superfamily protein
LotjaGi4g1v0446400-LC	7.66e-13	1.411	0.51	0.267	1.87e-08			Transposon Ty3-G Gag-Pol polyprotein		AT1G67020	transmembrane protein
LotjaGi3g1v0127300	9.95e-27	1.407	0.429	0.083	2.43e-22			Sodium/potassium-transporting ATPase subunit alpha		AT3G14810	mechanosensitive channel of small conductance-like 5
LotjaGi2g1v0211600	6.46e-29	1.403	0.408	0.052	1.58e-24			Aspartyl protease family protein		AT3G18490	Eukaryotic aspartyl protease family protein
LotjaGi6g1v0155000	1.18e-22	1.402	0.633	0.182	2.87e-18			Eukaryotic aspartyl protease family protein		AT5G10770	Eukaryotic aspartyl protease family protein
LotjaGi2g1v0460900	9.05e-26	1.398	0.439	0.1	2.21e-21			Upstream activation factor subunit spp27		AT2G14880	SWIB/MDM2 domain superfamily protein
LotjaGi4g1v0218900	1.02e-18	1.397	0.439	0.114	2.48e-14			Dehydration-responsive element binding factor	protoplast-induced	AT1G12610	Integrase-type DNA-binding superfamily protein
LotjaGi2g1v0324300	4.23e-27	1.389	0.408	0.051	1.03e-22			Aminotransferase		AT1G70580	alanine-2-oxoglutarate aminotransferase 2
LotjaGi3g1v0449000	3.26e-43	1.389	0.367	0.013	7.97e-39			TCP family transcription factor TCP4		AT1G53230	TEOSINTE BRANCHED 1, cycloidea and PCF transcription factor 3
LotjaGi2g1v0058800-LC	1.31e-21	1.386	0.602	0.251	3.21e-17			Transposon Ty3-I Gag-Pol polyprotein		AT1G33560	Disease resistance protein (CC-NBS-LRR class) family
LotjaGi1g1v0546200	3.72e-28	1.383	0.357	0.038	9.09e-24			Protein PLASTID MOVEMENT IMPAIRED 2		AT1G66840	PLASTID MOVEMENT IMPAIRED protein (DUF827)
LotjaGi4g1v0157600	4.46e-25	1.383	0.48	0.107	1.09e-20			Amine oxidase		AT2G42490	Copper amine oxidase family protein
LotjaGi5g1v0190500	3.44e-46	1.379	0.327	0.005	8.39e-42			LIGHT-DEPENDENT SHORT HYPOCOTYLS-like protein (DUF640)		AT1G07090	LIGHT-DEPENDENT SHORT HYPOCOTYLS-like protein (DUF640)
LotjaGi2g1v0077700	6.09e-20	1.377	0.276	0.049	1.49e-15			Dihydrolipoyllysine-residue succinyltransferase component of 2-oxoglutarate dehydrogenase complex, mitochondrial		AT4G30230	hypothetical protein
LotjaGi1g1v0147400	9.74e-23	1.37	0.878	0.57	2.38e-18			ethylene-responsive transcription factor		AT1G78080	related to AP2 4
LotjaGi6g1v0363100	2.99e-23	1.37	0.827	0.497	7.3e-19			60S ribosomal protein L27		AT4G15000	Ribosomal L27e protein family
LotjaGiC1v0006900	4.67e-18	1.364	0.378	0.085	1.14e-13
LotjaGi4g1v0432900-LC	5.81e-22	1.359	0.888	0.587	1.42e-17			Pentatricopeptide repeat (PPR) superfamily protein		AT1G74580	Pentatricopeptide repeat (PPR) superfamily protein
LotjaGi1g1v0239900	1.21e-18	1.357	0.663	0.309	2.96e-14			Protein EXORDIUM-like 1		AT4G08950	Phosphate-responsive 1 family protein
LotjaGi4g1v0316500	4.95e-21	1.357	0.612	0.243	1.21e-16			Diacylglycerol acyltransferase		AT1G48300	diacylglycerol acyltransferase
LotjaGi4g1v0222650	5.35e-16	1.356	0.357	0.117	1.3e-11				protoplast-induced
LotjaGi4g1v0114400	1.11e-20	1.353	0.408	0.107	2.71e-16			Calcium-binding protein		AT3G50770	calmodulin-like 41
LotjaGi3g1v0015100	2.88e-16	1.346	0.622	0.316	7.04e-12			F-box/kelch-repeat protein family		AT1G80440	Galactose oxidase/kelch repeat superfamily protein
LotjaGi5g1v0170400	1.69e-35	1.346	0.316	0.011	4.14e-31			Sulfate transporter 1		AT3G51895	sulfate transporter 3;1
LotjaGi3g1v0093400	2.84e-15	1.339	0.071	0	6.92e-11			Cytochrome P450		AT5G05260	phenylalanine N-monooxygenase-like protein
LotjaGi6g1v0110900-LC	8.24e-20	1.335	0.296	0.048	2.01e-15			Thylakoid soluble phosphoprotein		AT3G47070	thylakoid soluble phosphoprotein
LotjaGi1g1v0021900	3.53e-29	1.335	0.449	0.058	8.62e-25			Lipid transfer protein		AT5G55410	Bifunctional inhibitor/lipid-transfer protein/seed storage 2S albumin superfamily protein
LotjaGi4g1v0154900	1.97e-20	1.333	0.52	0.134	4.81e-16			F-box/kelch-repeat protein		AT1G23390	Kelch repeat-containing F-box family protein
LotjaGi5g1v0047000	8.88e-33	1.332	0.316	0.016	2.17e-28			Protein BIG GRAIN 1		AT3G13980	SKI/DACH domain protein
LotjaGi3g1v0158100	1.76e-15	1.33	0.337	0.178	4.29e-11			Phosphoenolpyruvate carboxylase		AT3G14940	phosphoenolpyruvate carboxylase 3
LotjaGi1g1v0457600	4.94e-30	1.327	0.306	0.022	1.21e-25			WRKY transcription factor		AT3G56400	WRKY DNA-binding protein 70
LotjaGi1g1v0579700	8.05e-26	1.326	0.337	0.03	1.97e-21			Photosystem II 22 kDa protein, chloroplastic		AT5G02120	one helix protein
LotjaGi1g1v0260800	1.85e-31	1.325	0.347	0.021	4.52e-27			Chlorophyll a-b binding protein, chloroplastic		AT1G44575	Chlorophyll A-B binding family protein
LotjaGi3g1v0039200	1.86e-17	1.322	0.582	0.386	4.54e-13			Udp-glucose 4,6-dehydratase		AT1G78570	rhamnose biosynthesis 1
LotjaGi2g1v0157900	6.27e-09	1.321	0.51	0.25	0.000153			Lectin		AT5G10530	Concanavalin A-like lectin protein kinase family protein
LotjaGi6g1v0249000	1.95e-20	1.319	0.459	0.234	4.76e-16			Uveal autoantigen with coiled-coil domains and ankyrin repeats isoform 1		AT4G15790	uveal autoantigen with coiled-coil/ankyrin
LotjaGi1g1v0594100	2.99e-44	1.312	0.357	0.023	7.29e-40			EPIDERMAL PATTERNING FACTOR-like protein 9		AT4G12970	stomagen
LotjaGi2g1v0373800	9.24e-26	1.311	0.296	0.018	2.26e-21			Expansin		AT2G39700	expansin A4
LotjaGi4g1v0254000	1.13e-23	1.311	0.255	0.034	2.76e-19			Flavonoid 3'-hydroxylase		AT5G07990	Cytochrome P450 superfamily protein
LotjaGi6g1v0041900	4.3e-25	1.307	0.429	0.059	1.05e-20			Aspartokinase-homoserine dehydrogenase; Homoserine dehydrogenase		AT4G19710	aspartate kinase-homoserine dehydrogenase ii
LotjaGi3g1v0255800	6.38e-16	1.307	0.357	0.114	1.56e-11			Glucan endo-1,3-beta-glucosidase		AT1G78520	Carbohydrate-binding X8 domain superfamily protein
LotjaGi6g1v0037700	8.86e-20	1.303	0.5	0.128	2.16e-15			Lipid transfer protein		AT1G55260	Bifunctional inhibitor/lipid-transfer protein/seed storage 2S albumin superfamily protein
LotjaGi5g1v0303100	1.58e-37	1.3	0.327	0.013	3.86e-33			Receptor-like kinase		AT5G07280	Leucine-rich repeat transmembrane protein kinase
LotjaGi3g1v0457600-LC	1.76e-10	1.296	0.612	0.457	4.29e-06			Dihydroorotase	protoplast-induced	AT5G45850	hypothetical protein (DUF688)
LotjaGi6g1v0306100	3e-24	1.294	0.418	0.082	7.32e-20			Kinase family protein		AT1G54610	Protein kinase superfamily protein
LotjaGi5g1v0199900	2e-15	1.294	0.337	0.134	4.87e-11			Kinase family protein		AT4G10730	Protein kinase superfamily protein
LotjaGi1g1v0760500	2.23e-15	1.292	0.296	0.057	5.44e-11			DUF4228 domain protein	protoplast-induced	AT3G03280	hypothetical protein
LotjaGi3g1v0303400	4.05e-17	1.287	0.357	0.111	9.88e-13			Glycosyltransferase		AT2G15480	UDP-glucosyl transferase 73B5
LotjaGi3g1v0129600	1.68e-18	1.282	0.48	0.172	4.1e-14			carboxyl-terminal peptidase, putative (DUF239)		AT1G55360	tRNA-splicing ligase (DUF239)
LotjaGi5g1v0344900	1.58e-20	1.281	0.561	0.287	3.86e-16			Bifunctional uridylyltransferase/uridylyl-removing enzyme		AT5G04740	ACT domain-containing protein
LotjaGi6g1v0251600	4.42e-33	1.28	0.306	0.012	1.08e-28			senescence-associated family protein (DUF581)		AT5G49120	DUF581 family protein, putative (DUF581)
LotjaGi6g1v0054100	1.53e-15	1.279	0.714	0.444	3.73e-11			U-box domain-containing family protein	protoplast-induced	AT5G37490	ARM repeat superfamily protein
LotjaGi4g1v0092900	9.77e-29	1.276	0.316	0.021	2.39e-24			BZIP transcription factor		AT2G22850	basic leucine-zipper 6
LotjaGi1g1v0348200	2.24e-15	1.275	0.306	0.109	5.48e-11			Mitochondrial carrier protein	protoplast-induced	AT4G24570	dicarboxylate carrier 2
LotjaGi5g1v0249200	2.7e-35	1.271	0.388	0.024	6.59e-31			Amine oxidase		AT4G12290	Copper amine oxidase family protein
LotjaGi5g1v0062200	1.22e-17	1.267	0.418	0.108	2.99e-13			Pleiotropic drug resistance ABC transporter		AT1G15520	pleiotropic drug resistance 12
LotjaGi3g1v0428200	1.74e-23	1.263	0.857	0.509	4.26e-19			60S ribosomal L28-like protein		AT4G29410	Ribosomal L28e protein family
LotjaGi6g1v0294100	1.92e-17	1.261	0.643	0.293	4.7e-13			5'-adenylylsulfate reductase	protoplast-induced	AT4G21990	APS reductase 3
LotjaGi2g1v0412000	1.2e-45	1.26	0.347	0.007	2.92e-41			BZIP transcription factor		AT3G49760	basic leucine-zipper 5
LotjaGi5g1v0195300	1.31e-20	1.255	0.306	0.048	3.19e-16			RmlC-like cupins superfamily protein		AT4G10300	RmlC-like cupins superfamily protein
LotjaGi1g1v0787500	5.04e-19	1.255	0.388	0.088	1.23e-14			RPM1-interacting 4-like protein		AT5G18310	ubiquitin hydrolase
LotjaGi5g1v0093100	5.61e-19	1.25	0.561	0.223	1.37e-14			Calmodulin-binding family protein		AT3G52870	IQ calmodulin-binding motif family protein
LotjaGi3g1v0500800	3.03e-23	1.244	0.949	0.666	7.4e-19			DUF936 family protein		AT1G08760	GPI-anchored adhesin-like protein, putative (DUF936)
LotjaGi1g1v0489900	1.31e-22	1.242	0.867	0.586	3.21e-18			Cytochrome c		AT4G10040	cytochrome c-2
LotjaGi1g1v0443800	2e-17	1.239	0.765	0.483	4.89e-13			Pyruvate decarboxylase	protoplast-induced	AT4G33070	Thiamine pyrophosphate dependent pyruvate decarboxylase family protein; AT5G54960;pyruvate decarboxylase-2
LotjaGi3g1v0473600	1.72e-14	1.237	0.704	0.428	4.2e-10			CCR4-NOT transcription complex family protein	protoplast-induced	AT3G44260	Polynucleotidyl transferase, ribonuclease H-like superfamily protein
LotjaGi2g1v0125000	1.12e-14	1.23	0.612	0.28	2.74e-10			Heavy metal transport/detoxification superfamily protein		AT1G01490	Heavy metal transport/detoxification superfamily protein
LotjaGi4g1v0327200	2.64e-45	1.227	0.337	0.006	6.44e-41			Photosystem II reaction center X protein		AT2G06520	photosystem II subunit X
LotjaGi1g1v0737600	1.37e-11	1.227	0.582	0.445	3.35e-07			U-box domain-containing family protein	protoplast-induced	AT3G52450	plant U-box 22
LotjaGi3g1v0504500	1.9e-07	1.221	0.204	0.058	0.00464			Non-symbiotic hemoglobin 1		AT2G16060	hemoglobin 1
LotjaGi2g1v0331100	5.32e-23	1.22	0.388	0.066	1.3e-18			Basic helix-loop-helix transcription factor		AT5G65640	beta HLH protein 93
LotjaGi4g1v0394200	1.3e-22	1.219	0.898	0.612	3.16e-18			Homeobox protein, putative		AT4G40060	homeobox protein 16
LotjaGi1g1v0397600	6.82e-19	1.215	0.367	0.061	1.67e-14			SAUR-like auxin-responsive family protein		AT4G31320	SAUR-like auxin-responsive protein family
LotjaGi3g1v0540000	5.1e-22	1.213	0.306	0.054	1.25e-17			AIG2-like (Avirulence induced gene) family protein		AT3G02910	AIG2-like (avirulence induced gene) family protein
LotjaGi4g1v0268100	6.66e-29	1.213	0.306	0.019	1.62e-24			Kinase family protein		AT2G26700	AGC (cAMP-dependent, cGMP-dependent and protein kinase C) kinase family protein
LotjaGi2g1v0367600	1.23e-14	1.213	0.622	0.449	3e-10			Exocyst complex component, putative	protoplast-induced	AT5G59730	exocyst subunit exo70 family protein H7
LotjaGi2g1v0316500	2.11e-21	1.21	0.367	0.048	5.15e-17			Trichome birefringence-like protein		AT1G70230	TRICHOME BIREFRINGENCE-LIKE 27
LotjaGi3g1v0379900	7.16e-23	1.207	0.337	0.036	1.75e-18			Short-chain dehydrogenase/reductase family protein		AT3G61220	NAD(P)-binding Rossmann-fold superfamily protein
LotjaGi1g1v0447900	3.91e-48	1.206	0.337	0.007	9.55e-44			Phosphatidylinositol transfer protein		AT3G51670	SEC14 cytosolic factor family protein / phosphoglyceride transfer family protein
LotjaGi1g1v0667300	1.64e-26	1.205	0.245	0.008	4e-22			Basic helix-loop-helix transcription factor		AT3G56970	basic helix-loop-helix (bHLH) DNA-binding superfamily protein
LotjaGi5g1v0256200	5.41e-14	1.198	0.296	0.056	1.32e-09			transcription factor-like protein		AT5G10030	TGACG motif-binding factor 4
LotjaGi3g1v0010800	1.71e-15	1.198	0.286	0.049	4.18e-11			Metallothiol transferase fosB		AT1G80160	Lactoylglutathione lyase / glyoxalase I family protein
LotjaGi4g1v0020100	4.7e-21	1.196	0.286	0.031	1.15e-16			Polygalacturonase		AT1G48100	Pectin lyase-like superfamily protein
LotjaGi4g1v0202900-LC	2.51e-26	1.194	0.969	0.803	6.13e-22			40S ribosomal protein S30-like		AT2G19750	Ribosomal protein S30 family protein
LotjaGi6g1v0086500	7.49e-18	1.19	0.449	0.108	1.83e-13			Lipoxygenase domain-containing 1		AT2G22170	Lipase/lipooxygenase, PLAT/LH2 family protein
LotjaGi1g1v0118100	4.82e-15	1.187	0.724	0.482	1.18e-10			Protein phosphatase 2C	protoplast-induced	AT2G30020	Protein phosphatase 2C family protein
LotjaGi2g1v0225900	8.56e-17	1.185	0.429	0.113	2.09e-12			Glutamate carboxypeptidase 2		AT5G19740	Peptidase M28 family protein
LotjaGi6g1v0015500	4.27e-14	1.185	0.408	0.237	1.04e-09			Uricase		AT2G26230	uricase / urate oxidase / nodulin 35
LotjaGi3g1v0366100	1.71e-19	1.183	0.592	0.242	4.18e-15			Ribosomal protein L37		AT1G52300	Zinc-binding ribosomal protein family protein
LotjaGi3g1v0300400	9.22e-21	1.183	0.286	0.032	2.25e-16			Serine/threonine-protein kinase		AT2G19130	S-locus lectin protein kinase family protein
LotjaGi4g1v0081600	3.65e-17	1.182	0.51	0.265	8.91e-13			Phytanoyl-CoA dioxygenase domain protein		AT2G01490	phytanoyl-CoA dioxygenase (PhyH) family protein
LotjaGi1g1v0018400	3.82e-13	1.181	0.327	0.094	9.32e-09			rRNA 2'-O-methyltransferase fibrillarin 2		AT4G25630	fibrillarin 2
LotjaGi1g1v0693700	2.32e-21	1.179	0.867	0.546	5.67e-17			30S ribosomal protein S12		AT5G02960	Ribosomal protein S12/S23 family protein
LotjaGi6g1v0000900	3.04e-18	1.179	0.459	0.135	7.41e-14			Acylamino-acid-releasing enzyme		AT4G14570	acylaminoacyl-peptidase-like protein
LotjaGi2g1v0386300	7.38e-29	1.178	0.265	0.013	1.8e-24			Protein SHI RELATED SEQUENCE 1		AT3G51060	Lateral root primordium (LRP) protein-like protein
LotjaGi6g1v0294700	8.51e-30	1.177	0.255	0.007	2.08e-25			ATP synthase gamma chain		AT4G04640	ATPase, F1 complex, gamma subunit protein
LotjaGiC1v0002000	3.05e-12	1.173	0.286	0.077	7.45e-08
LotjaGi6g1v0051100	9.09e-11	1.172	0.276	0.082	2.22e-06			Acetyl-coenzyme A synthetase	protoplast-induced	AT1G66120	AMP-dependent synthetase and ligase family protein
LotjaGi3g1v0536950	2.73e-15	1.172	0.398	0.138	6.65e-11
LotjaGi3g1v0544600	3.86e-14	1.17	0.367	0.136	9.43e-10			Glycerol-3-phosphate transporter		AT3G47420	putative glycerol-3-phosphate transporter 1
LotjaGi5g1v0153700	8.05e-22	1.169	0.918	0.604	1.97e-17			50S ribosomal protein L14		AT1G04480	Ribosomal protein L14p/L23e family protein
LotjaGi4g1v0386700	5.25e-21	1.168	0.449	0.125	1.28e-16			carboxyl-terminal peptidase, putative (DUF239)		AT3G13510	carboxyl-terminal peptidase, putative (DUF239)
LotjaGi6g1v0294800	5.35e-19	1.168	0.327	0.076	1.31e-14			senescence regulator (Protein of unknown function, DUF584)		AT1G11700	senescence regulator (Protein of unknown function, DUF584)
LotjaGi1g1v0515200	1.17e-20	1.166	0.786	0.33	2.86e-16			Nodule Cysteine-Rich (NCR) secreted peptide		AT4G34650	squalene synthase 2
LotjaGi1g1v0295900	1.17e-12	1.166	0.582	0.373	2.86e-08			StAR-related lipid transfer protein	protoplast-induced	AT1G64720	Polyketide cyclase/dehydrase and lipid transport superfamily protein
LotjaGi3g1v0372900	3.37e-16	1.165	0.357	0.1	8.23e-12			Inositol oxygenase		AT1G14520	myo-inositol oxygenase 1
LotjaGi3g1v0182300	1.32e-18	1.161	0.255	0.045	3.23e-14			Aluminum activated malate transporter family protein		AT1G08440	aluminum activated malate transporter family protein
LotjaGi1g1v0023800	1.67e-26	1.16	0.357	0.042	4.07e-22			Microtubule associated protein 65		AT5G55230	microtubule-associated proteins 65-1
LotjaGi1g1v0664600	1.21e-33	1.159	0.276	0.007	2.94e-29	NOOT	Organogenesis related	Ankyrin repeat family protein / BTB/POZ domain-containing protein		AT2G41370	Ankyrin repeat family protein / BTB/POZ domain-containing protein
LotjaGi1g1v0050100	2.93e-22	1.153	0.327	0.039	7.16e-18			LATERAL ROOT PRIMORDIUM 1 family protein		AT5G12330	Lateral root primordium (LRP) protein-like protein
LotjaGi3g1v0210100	1.51e-31	1.15	0.337	0.018	3.69e-27			Chlorophyll a-b binding protein, chloroplastic		AT3G08940	light harvesting complex photosystem II
LotjaGi4g1v0422800	1.41e-26	1.15	0.347	0.029	3.43e-22			Rubredoxin family protein		AT5G51010	Rubredoxin-like superfamily protein
LotjaGi2g1v0320200	1.28e-16	1.148	0.633	0.283	3.13e-12			Polygalacturonase non-catalytic protein; BURP domain RD22-like protein		AT1G70370	polygalacturonase 2
LotjaGi1g1v0579500	5.23e-23	1.143	0.276	0.033	1.28e-18			NAD(P)-binding rossmann-fold protein		AT2G37660	NAD(P)-binding Rossmann-fold superfamily protein
LotjaGi4g1v0360300	1.89e-17	1.143	0.357	0.084	4.62e-13			Peroxisomal (S)-2-hydroxy-acid oxidase		AT3G14420	Aldolase-type TIM barrel family protein; AT4G18360;Aldolase-type TIM barrel family protein
LotjaGi3g1v0069900-LC	1.15e-18	1.142	0.796	0.544	2.81e-14			60S ribosomal protein L37a		AT3G60245	Zinc-binding ribosomal protein family protein; AT3G10950;Zinc-binding ribosomal protein family protein
LotjaGiC1v0001900	3.82e-14	1.14	0.286	0.048	9.31e-10
LotjaGi4g1v0385600	1.69e-17	1.138	0.316	0.053	4.12e-13			Nucleotide-diphospho-sugar transferase family protein		AT4G21740	transmembrane protein
LotjaGiC1v0000400	1.01e-12	1.135	0.408	0.194	2.47e-08
LotjaGi1g1v0414500	8.21e-28	1.134	0.265	0.024	2e-23			Basic helix-loop-helix transcription factor		AT5G65640	beta HLH protein 93
LotjaGi4g1v0297700	4.44e-24	1.134	0.286	0.022	1.08e-19			Pathogenesis-related protein 1		AT4G25780	CAP (Cysteine-rich secretory proteins, Antigen 5, and Pathogenesis-related 1 protein) superfamily protein
LotjaGi6g1v0306000	4.44e-12	1.134	0.48	0.225	1.08e-07			Beta-amylase		AT5G18670	beta-amylase 3
LotjaGi1g1v0684300	3.28e-17	1.133	0.204	0.018	8.02e-13			Glycosyltransferase	protoplast-induced	AT2G36760	UDP-glucosyl transferase 73C2
LotjaGi1g1v0738800-LC	1.49e-23	1.13	0.276	0.018	3.63e-19			Basic-leucine zipper (bZIP) transcription factor family protein		AT3G29631	nuclease
LotjaGi3g1v0381400	7.95e-25	1.129	0.939	0.773	1.94e-20			Methyltransferase-like protein; 40S ribosomal protein S28		AT5G57280	S-adenosyl-L-methionine-dependent methyltransferases superfamily protein; AT3G10090;Nucleic acid-binding, OB-fold-like protein
LotjaGi4g1v0123100	2.76e-40	1.129	0.286	0.005	6.74e-36			Protein SHI RELATED SEQUENCE 1		AT5G66350	Lateral root primordium (LRP) protein-like protein
LotjaGi5g1v0236500	4.78e-27	1.127	0.306	0.019	1.17e-22			Haloacid dehalogenase-like hydrolase		AT3G62040	Haloacid dehalogenase-like hydrolase (HAD) superfamily protein
LotjaGi1g1v0016500	5.56e-16	1.125	0.663	0.391	1.36e-11			Protein DEK		AT5G55660	DEK domain-containing chromatin associated protein
LotjaGi5g1v0218500	2.21e-16	1.123	0.255	0.055	5.39e-12			Thylakoid lumen 18.3 kDa protein		AT1G54780	thylakoid lumen 18.3 kDa protein
LotjaGi3g1v0233300	5.2e-12	1.119	0.622	0.409	1.27e-07			GRAS family transcription factor	protoplast-induced	AT1G50600	scarecrow-like 5
LotjaGi2g1v0218200	1.02e-20	1.118	0.276	0.032	2.49e-16			ABIL1-like protein		AT2G46225	ABI-1-like 1
LotjaGi4g1v0265100	2.54e-17	1.113	0.327	0.127	6.2e-13			Bile acid:sodium symporter		AT2G26900	Sodium Bile acid symporter family
LotjaGi4g1v0100800	1.58e-14	1.112	0.52	0.247	3.85e-10			F-box family protein		AT5G67250	SKP1/ASK1-interacting protein 2
LotjaGi4g1v0408500	3.77e-18	1.112	0.327	0.079	9.19e-14			Pectinesterase		AT5G09760	Plant invertase/pectin methylesterase inhibitor superfamily
LotjaGi2g1v0381000	5.35e-18	1.111	0.867	0.651	1.31e-13			Chaperone DnaJ-like protein		AT2G17880	Chaperone DnaJ-domain superfamily protein
LotjaGi1g1v0245600	3.91e-26	1.109	0.286	0.018	9.53e-22			Beta-xylosidase, putative		AT1G78060	Glycosyl hydrolase family protein
LotjaGi4g1v0134200	1.71e-26	1.107	0.173	0.002	4.18e-22			GDSL esterase/lipase family		AT5G55050	GDSL-like Lipase/Acylhydrolase superfamily protein
LotjaGi6g1v0354100	1.8e-22	1.106	0.306	0.037	4.41e-18			Lipid transfer protein		AT5G64080	Bifunctional inhibitor/lipid-transfer protein/seed storage 2S albumin superfamily protein
LotjaGi1g1v0688400	1.6e-27	1.098	0.357	0.029	3.89e-23			MYB-related transcription factor		AT5G57620	myb domain protein 36
LotjaGi1g1v0727300	1.47e-44	1.098	0.265	0.003	3.58e-40			Nodulin-like / Major Facilitator Superfamily protein		AT2G39210	Major facilitator superfamily protein
LotjaGi3g1v0134200	5.64e-17	1.094	0.408	0.149	1.38e-12			Phosphoglycerate kinase		AT1G56190	Phosphoglycerate kinase family protein
LotjaGi1g1v0382500	1.08e-21	1.092	0.286	0.045	2.65e-17			ATP synthase subunit b		AT4G32260	ATPase, F0 complex, subunit B/B', bacterial/chloroplast
LotjaGi6g1v0313600	3.98e-29	1.091	0.327	0.023	9.7e-25			Serine carboxypeptidase-like protein		AT5G09640	serine carboxypeptidase-like 19
LotjaGi4g1v0209900	1.46e-18	1.09	0.316	0.061	3.56e-14			Elongation factor G		AT1G62750	Translation elongation factor EFG/EF2 protein
LotjaGi4g1v0252100	2.43e-22	1.089	0.235	0.014	5.94e-18			Fructose-bisphosphate aldolase; Eukaryotic translation initiation factor 5A		AT4G38970	fructose-bisphosphate aldolase 2; AT2G21330;fructose-bisphosphate aldolase 1; AT1G13950;eukaryotic elongation factor 5A-1
LotjaGi4g1v0319400	3.38e-15	1.087	0.265	0.08	8.26e-11			Plant invertase/pectin methylesterase inhibitor		AT1G70720	Plant invertase/pectin methylesterase inhibitor superfamily protein
LotjaGi1g1v0165600	1.09e-12	1.086	0.398	0.145	2.65e-08			patatin-like phospholipase domain protein		AT1G76980	patatin-like phospholipase domain protein
LotjaGi5g1v0315600	3.07e-14	1.086	0.133	0.032	7.48e-10			Sugar transporter, putative		AT5G26340	Major facilitator superfamily protein
LotjaGi1g1v0557900	5.84e-15	1.086	0.531	0.209	1.42e-10			60S ribosomal protein L5		AT3G25520	ribosomal protein L5; AT5G39740;ribosomal protein L5 B
LotjaGi4g1v0100600	9.44e-12	1.083	0.439	0.183	2.3e-07			Receptor protein kinase-like protein		AT4G37250	Leucine-rich repeat protein kinase family protein
LotjaGi3g1v0424200	4.33e-21	1.081	0.316	0.048	1.06e-16			Zinc finger protein		AT1G55110	indeterminate(ID)-domain 7
LotjaGi5g1v0358400	1.64e-16	1.08	0.806	0.537	4.01e-12			50S ribosomal protein L29; Ribosomal L29 family protein		AT2G39390	Ribosomal L29 family protein
LotjaGi1g1v0140300	5.4e-11	1.079	0.51	0.33	1.32e-06			Bet1-like protein family		AT4G14600	Target SNARE coiled-coil domain protein
LotjaGi6g1v0112400	8.51e-16	1.079	0.429	0.172	2.08e-11			Tetratricopeptide repeat (TPR)-like superfamily protein		AT2G29670	Tetratricopeptide repeat (TPR)-like superfamily protein
LotjaGi3g1v0210400	3.61e-14	1.075	0.347	0.082	8.81e-10			30S ribosomal protein S31, chloroplastic		AT2G38140	plastid-specific ribosomal protein 4
LotjaGi3g1v0406200	6.06e-38	1.075	0.235	0.002	1.48e-33			Ankyrin repeat protein		AT3G13950	ankyrin
LotjaGi2g1v0289800	1.7e-16	1.071	0.357	0.077	4.16e-12			Sugar transporter, putative		AT1G11260	sugar transporter 1
LotjaGi6g1v0355300	1.4e-12	1.069	0.52	0.286	3.41e-08			60S ribosomal protein L44		AT3G23390	Zinc-binding ribosomal protein family protein
LotjaGi6g1v0339900	3.96e-09	1.069	0.357	0.153	9.67e-05			Myb transcription factor	protoplast-induced	AT4G21440	MYB-like 102
LotjaGi4g1v0033200	3.02e-15	1.068	0.347	0.069	7.37e-11			Beta xylosidase		AT5G64570	beta-D-xylosidase 4
LotjaGi3g1v0117500	2.16e-19	1.065	0.276	0.037	5.27e-15			RNA-binding domain CCCH-type zinc finger protein		AT3G51950	Zinc finger (CCCH-type) family protein / RNA recognition motif (RRM)-containing protein
LotjaGi2g1v0224000	8.87e-12	1.063	0.316	0.097	2.16e-07			2-oxoglutarate (2OG) and Fe(II)-dependent oxygenase superfamily protein	protoplast-induced	AT1G35190	2-oxoglutarate (2OG) and Fe(II)-dependent oxygenase superfamily protein
LotjaGi1g1v0056000	1.13e-15	1.061	0.408	0.132	2.77e-11			Argonaute		AT2G27040	Argonaute family protein
LotjaGi4g1v0193700	6.42e-21	1.061	0.908	0.679	1.57e-16			60S ribosomal protein L37a		AT3G10950	Zinc-binding ribosomal protein family protein
LotjaGi1g1v0511600	6.19e-19	1.058	0.224	0.016	1.51e-14			UDP-glycosyltransferase		AT3G02100	UDP-Glycosyltransferase superfamily protein
LotjaGi5g1v0082700	3.19e-12	1.057	0.755	0.519	7.78e-08			Heavy metal-associated protein		AT5G03380	Heavy metal transport/detoxification superfamily protein
LotjaGi2g1v0377700	3.51e-15	1.055	0.429	0.111	8.57e-11			Class II aminoacyl-tRNA and biotin synthetases superfamily protein		AT2G17710	Big1
LotjaGi4g1v0402100	4.08e-15	1.055	0.245	0.043	9.97e-11			Protein kinase family protein		AT5G64940	ABC2 homolog 13
LotjaGi2g1v0212900	2.25e-21	1.054	0.306	0.079	5.49e-17			Heavy metal transport/detoxification superfamily protein		AT3G24450	Heavy metal transport/detoxification superfamily protein
LotjaGi2g1v0340500	5.89e-25	1.05	0.214	0.01	1.44e-20			Phosphoribulokinase		AT1G32060	phosphoribulokinase
LotjaGi1g1v0415500-LC	2.93e-16	1.049	0.347	0.1	7.16e-12			tRNA uridine 5-carboxymethylaminomethyl modification enzyme MnmG; CRS1 / YhbY (CRM) domain-containing protein		AT4G15180	SET domain protein 2
LotjaGi6g1v0296300	5.1e-23	1.043	0.296	0.03	1.24e-18			Beta-glucosidase, putative		AT1G61820	beta glucosidase 46
LotjaGi6g1v0123500	1.14e-13	1.041	0.316	0.113	2.78e-09			Omega-3 fatty acid desaturase		AT5G05580	fatty acid desaturase 8
LotjaGi3g1v0514600	9e-33	1.039	0.173	0.001	2.2e-28			Fructose-bisphosphate aldolase		AT4G38970	fructose-bisphosphate aldolase 2
LotjaGi5g1v0059300	5.53e-15	1.037	0.173	0.01	1.35e-10			14 kDa proline-rich protein DC2.15		AT2G45180	Bifunctional inhibitor/lipid-transfer protein/seed storage 2S albumin superfamily protein
LotjaGi4g1v0354800	2.36e-32	1.036	0.245	0.005	5.76e-28			2-oxoglutarate (2OG) and Fe(II)-dependent oxygenase superfamily protein		AT1G17020	senescence-related gene 1
LotjaGi4g1v0219200	1.28e-10	1.035	0.276	0.076	3.12e-06			Dehydration-responsive element binding factor	protoplast-induced	AT1G12610	Integrase-type DNA-binding superfamily protein
LotjaGi5g1v0023100	1.36e-17	1.034	0.255	0.028	3.31e-13			Disease resistance protein (NBS-LRR class) family		AT4G33300	ADR1-like 1
LotjaGi1g1v0261100	2.12e-16	1.033	0.827	0.713	5.17e-12			NAC domain protein	protoplast-induced	AT1G01720	NAC (No Apical Meristem) domain transcriptional regulator superfamily protein
LotjaGi1g1v0511800	2.7e-26	1.031	0.204	0.008	6.59e-22			UDP-glycosyltransferase		AT3G02100	UDP-Glycosyltransferase superfamily protein
LotjaGi1g1v0077000	7.07e-13	1.031	0.796	0.603	1.72e-08			Zinc finger CCCH domain protein, putative		AT2G40140	zinc finger (CCCH-type) family protein
LotjaGi4g1v0212500	1.99e-35	1.029	0.184	0.001	4.85e-31			Senescence-associated protein		AT2G27830	hypothetical protein
LotjaGi5g1v0208500	3.43e-34	1.027	0.286	0.008	8.37e-30			Light-dependent short hypocotyls protein		AT1G07090	LIGHT-DEPENDENT SHORT HYPOCOTYLS-like protein (DUF640)
LotjaGi4g1v0190400	5.18e-16	1.026	0.306	0.049	1.26e-11			Two-component response regulator-like protein		AT4G18020	CheY-like two-component responsive regulator family protein
LotjaGi6g1v0303900	4.36e-10	1.026	0.469	0.253	1.06e-05			Histidine phosphotransfer protein		AT3G21510	histidine-containing phosphotransmitter 1
LotjaGi4g1v0032400	2.12e-13	1.025	0.602	0.295	5.17e-09			60S ribosomal protein L44		AT3G23390	Zinc-binding ribosomal protein family protein
LotjaGi5g1v0311400	9.93e-14	1.024	0.327	0.117	2.42e-09			Kinase interacting (KIP1-like) family protein		AT3G22790	Kinase interacting (KIP1-like) family protein
LotjaGi6g1v0309800-LC	3.12e-14	1.024	0.398	0.142	7.6e-10			Subtilisin-like protease		AT1G71950	Proteinase inhibitor, propeptide
LotjaGi3g1v0024200	2.73e-34	1.02	0.224	0.002	6.66e-30			Kinase family protein		AT3G13690	kinase with adenine nucleotide alpha hydrolases-like domain-containing protein
LotjaGi1g1v0523200	1.8e-19	1.02	0.214	0.015	4.38e-15			Constans-like protein		AT3G02380	CONSTANS-like 2
LotjaGi3g1v0021200	1.92e-15	1.018	0.684	0.478	4.69e-11			Malic enzyme		AT1G79750	NADP-malic enzyme 4; AT5G25880;NADP-malic enzyme 3
LotjaGi1g1v0375900	2.34e-17	1.016	0.878	0.647	5.7e-13			Membrane steroid-binding protein		AT2G24940	membrane-associated progesterone binding protein 2
LotjaGi3g1v0404100	2.54e-17	1.016	0.306	0.082	6.19e-13			Metal tolerance protein		AT3G58810	metal tolerance protein A2
LotjaGi5g1v0332100	2.01e-13	1.014	0.806	0.585	4.91e-09			DUF4228 domain protein	protoplast-induced	AT3G03280	hypothetical protein
LotjaGi1g1v0073900	1.28e-14	1.013	0.347	0.088	3.12e-10			SNF2 domain-containing protein / helicase domain-containing protein		AT5G20420	chromatin remodeling 42
LotjaGi2g1v0293900	4.41e-34	1.012	0.224	0.005	1.08e-29			Serinc-domain containing serine and sphingolipid biosynthesis protein		AT4G38600	HECT ubiquitin protein ligase family protein KAK
LotjaGi1g1v0558600	4.41e-13	1.011	0.571	0.265	1.08e-08			Heavy metal-associated domain containing protein, expressed		AT4G38580	farnesylated protein 6
LotjaGi1g1v0658000	2.51e-17	1.011	0.255	0.028	6.14e-13			Protein NRT1/ PTR FAMILY 1.1		AT1G68570	Major facilitator superfamily protein
LotjaGi1g1v0523800	1.13e-09	1.01	0.398	0.249	2.76e-05			Proline dehydrogenase		AT5G38710	Methylenetetrahydrofolate reductase family protein
LotjaGi5g1v0299100	9.23e-22	1.004	0.969	0.846	2.25e-17			60S ribosomal protein L36		AT3G53740	Ribosomal protein L36e family protein
LotjaGi2g1v0322600	2.74e-13	1.003	0.245	0.077	6.68e-09			Receptor-like kinase		AT1G60800	NSP-interacting kinase 3
LotjaGi5g1v0360800	1.56e-14	1	0.214	0.023	3.8e-10			1-deoxy-D-xylulose-5-phosphate synthase, Transketolase		AT3G60750	Transketolase; AT2G45290;Transketolase
LotjaGi5g1v0321500	5.1e-28	1	0.255	0.015	1.24e-23			DNA-binding protein with MIZ/SP-RING zinc finger, PHD-finger and SAP domain-containing protein		AT4G33800	hypothetical protein
LotjaGi1g1v0378500	3.39e-14	0.993	0.276	0.115	8.28e-10			U-box domain-containing protein 7		AT4G31890	ARM repeat superfamily protein
LotjaGi6g1v0055000	3.88e-15	0.991	0.337	0.087	9.47e-11			Eukaryotic aspartyl protease family protein		AT1G66180	Eukaryotic aspartyl protease family protein
LotjaGi1g1v0351900	7.18e-11	0.988	0.214	0.076	1.75e-06			Myb transcription factor		AT4G37260	myb domain protein 73
LotjaGi3g1v0198000	4.83e-11	0.988	0.439	0.243	1.18e-06			Abscisic acid receptor		AT2G38310	PYR1-like 4
LotjaGi1g1v0126300	1.57e-06	0.985	0.133	0.045	0.0383			Heavy metal-associated protein		AT5G24580	Heavy metal transport/detoxification superfamily protein
LotjaGi3g1v0336500	5.97e-12	0.982	0.561	0.251	1.46e-07			Cellulose synthase-like protein		AT4G24010	cellulose synthase like G1
LotjaGi1g1v0004700	1.5e-17	0.98	0.184	0.01	3.65e-13			Transmembrane protein, putative		AT2G05310	transmembrane protein
LotjaGi1g1v0273100	7.7e-11	0.979	0.469	0.203	1.88e-06			Alcohol dehydrogenase		AT1G77120	alcohol dehydrogenase 1
LotjaGi2g1v0435500	1.5e-18	0.979	0.224	0.016	3.65e-14			Homeobox protein BEL1 like		AT5G41410	POX (plant homeobox) family protein
LotjaGi4g1v0128500	2.23e-19	0.976	0.316	0.042	5.45e-15			Ferredoxin--NADP reductase		AT5G66190	ferredoxin-NADP -oxidoreductase 1
LotjaGi3g1v0546400	5.5e-14	0.976	0.337	0.114	1.34e-09			RNA-binding domain CCCH-type zinc finger protein		AT3G51950	Zinc finger (CCCH-type) family protein / RNA recognition motif (RRM)-containing protein
LotjaGi1g1v0029100	1.03e-13	0.975	0.418	0.192	2.51e-09			Endoribonuclease L-PSP family protein		AT3G20390	endoribonuclease L-PSP family protein
LotjaGi3g1v0390500-LC	7.84e-13	0.974	0.439	0.16	1.91e-08
LotjaGi4g1v0076900	6.55e-20	0.973	0.949	0.765	1.6e-15			Polyadenylate-binding protein		AT1G49760	poly(A) binding protein 8
LotjaGi4g1v0333400	2.4e-12	0.972	0.184	0.018	5.86e-08			Serpin-like protein		AT1G47710	Serine protease inhibitor (SERPIN) family protein
LotjaGi4g1v0075700	4.87e-30	0.972	0.235	0.007	1.19e-25			PI-PLC X domain-containing protein		AT1G49740	PLC-like phosphodiesterases superfamily protein
LotjaGi2g1v0417500	2.26e-12	0.969	0.704	0.528	5.52e-08			senescence-associated family protein (DUF581)		AT5G47060	hypothetical protein (DUF581)
LotjaGi5g1v0101900	3.47e-18	0.968	0.908	0.673	8.46e-14			40S ribosomal protein S17		AT5G04800	Ribosomal S17 family protein
LotjaGi4g1v0412400	4.57e-10	0.967	0.49	0.35	1.11e-05			NAC domain protein	protoplast-induced	AT5G63790	NAC domain containing protein 102
LotjaGi3g1v0409100	1.82e-17	0.966	0.265	0.031	4.43e-13			Subtilisin-like protease		AT3G14240	Subtilase family protein
LotjaGi3g1v0547700	6.53e-21	0.965	0.235	0.013	1.59e-16			Carboxypeptidase		AT3G63470	serine carboxypeptidase-like 40
LotjaGi4g1v0336700	1.62e-16	0.964	0.265	0.057	3.95e-12			Vacuolar protein-sorting protein BRO1		AT4G08350	global transcription factor group A2
LotjaGi3g1v0113900	2.41e-13	0.959	0.276	0.08	5.89e-09			50S ribosomal protein L27		AT5G40950	ribosomal protein large subunit 27
LotjaGi3g1v0270400	1.94e-10	0.956	0.418	0.208	4.73e-06			AP2-like ethylene-responsive transcription factor		AT2G28550	related to AP2.7
LotjaGi3g1v0310200	6.83e-13	0.954	0.602	0.323	1.67e-08			40S ribosomal protein S28		AT3G10090	Nucleic acid-binding, OB-fold-like protein
LotjaGi6g1v0085700	1.75e-09	0.954	0.459	0.277	4.27e-05			Myo-inositol-1-phosphate synthase		AT2G22240	myo-inositol-1-phosphate synthase 2
LotjaGi1g1v0366800	3.53e-16	0.954	0.184	0.026	8.62e-12			zinc transporter		AT1G10970	zinc transporter; AT1G60960;iron regulated transporter 3
LotjaGi1g1v0479400	3.81e-10	0.952	0.51	0.267	9.29e-06			RING finger family protein		AT3G61460	brassinosteroid-responsive RING-H2
LotjaGi3g1v0125100	4.43e-11	0.951	0.704	0.524	1.08e-06			Thioredoxin-like protein		AT5G42850	Thioredoxin superfamily protein
LotjaGi6g1v0071600	2.27e-10	0.947	0.745	0.588	5.55e-06			Nematode resistance HSPRO2-like protein	protoplast-induced	AT2G40000	ortholog of sugar beet HS1 PRO-1 2
LotjaGi4g1v0339800	3.84e-09	0.944	0.408	0.222	9.38e-05			Oxidoreductase/ transition metal ion binding protein		AT3G06890	transmembrane protein
LotjaGi1g1v0132500	3.82e-27	0.942	0.265	0.012	9.33e-23			Glutamyl-tRNA reductase		AT1G58290	Glutamyl-tRNA reductase family protein
LotjaGi1g1v0570900	2.92e-09	0.935	0.316	0.172	7.12e-05			Glucan endo-1,3-beta-glucosidase-like protein		AT4G34480	O-Glycosyl hydrolases family 17 protein
LotjaGi1g1v0057100	1.05e-18	0.934	0.265	0.049	2.56e-14			Geranylgeranyl reductase		AT1G74470	Pyridine nucleotide-disulfide oxidoreductase family protein
LotjaGi1g1v0678000	4.36e-12	0.932	0.643	0.355	1.06e-07			60S acidic ribosomal protein P2		AT3G44590	60S acidic ribosomal protein family
LotjaGi3g1v0274500	1.68e-11	0.931	0.286	0.11	4.1e-07			Carboxypeptidase		AT4G12910	serine carboxypeptidase-like 20
LotjaGi1g1v0705000	5.5e-19	0.929	0.969	0.83	1.34e-14			50S ribosomal protein L14		AT1G04480	Ribosomal protein L14p/L23e family protein
LotjaGi4g1v0236100	1.44e-13	0.929	0.296	0.058	3.52e-09			Aldehyde dehydrogenase, putative		AT3G48000	aldehyde dehydrogenase 2B4
LotjaGi2g1v0341900-LC	3.28e-10	0.929	0.316	0.12	8e-06
LotjaGi5g1v0340700	1.06e-11	0.928	0.398	0.234	2.6e-07			Sodium channel protein type 9 subunit alpha		AT1G13360	hypothetical protein
LotjaGiC1v0011300	2.52e-10	0.927	0.469	0.261	6.15e-06
LotjaGi4g1v0039800	1.25e-09	0.924	0.337	0.111	3.05e-05			Nicotinamidase 1		AT2G22570	nicotinamidase 1
LotjaGi2g1v0214100	4.32e-15	0.924	0.173	0.03	1.06e-10			Pectinesterase		AT2G26440	Plant invertase/pectin methylesterase inhibitor superfamily
LotjaGi4g1v0006400	1.22e-21	0.923	0.214	0.011	2.99e-17			oligopeptide transporter		AT4G16370	oligopeptide transporter
LotjaGi4g1v0401500	7.73e-14	0.922	0.755	0.46	1.89e-09			Disease resistance protein (TIR-NBS-LRR class) family		AT1G67120	midasin-like protein
LotjaGi2g1v0454900	4.67e-17	0.92	0.133	0.005	1.14e-12			Class I heat shock protein		AT3G22530	heat shock protein
LotjaGi3g1v0361800	1.61e-08	0.919	0.418	0.205	0.000394			F-box/kelch-repeat protein family		AT1G15670	Galactose oxidase/kelch repeat superfamily protein
LotjaGi3g1v0078750	5.66e-24	0.917	0.224	0.008	1.38e-19
LotjaGi1g1v0102900	4.18e-09	0.916	0.367	0.295	0.000102			Late embryogenesis abundant (LEA) hydroxyproline-rich glycoprotein	protoplast-induced	AT1G65690	Late embryogenesis abundant (LEA) hydroxyproline-rich glycoprotein family
LotjaGi1g1v0533800	1.61e-10	0.915	0.561	0.321	3.92e-06			50S ribosomal protein L23		AT3G55280	ribosomal protein L23AB
LotjaGi5g1v0193500	2.19e-09	0.914	0.408	0.22	5.34e-05			DUF506 family protein		AT3G22970	hypothetical protein (DUF506)
LotjaGi1g1v0136500	1.33e-13	0.913	0.378	0.13	3.24e-09			Protein kinase family protein		AT4G24480	Protein kinase superfamily protein
LotjaGi1g1v0480000	8.39e-15	0.912	0.214	0.024	2.05e-10			Pectin lyase-like superfamily protein		AT3G61490	Pectin lyase-like superfamily protein
LotjaGi5g1v0010600	3.03e-29	0.912	0.194	0.003	7.39e-25			Protein shi related sequence 1		AT1G75520	SHI-related sequence 5
LotjaGi6g1v0305200	3.21e-14	0.911	0.857	0.549	7.85e-10			Acyl carrier protein		AT1G54630	acyl carrier protein 3
LotjaGi5g1v0336500	6.99e-13	0.91	0.255	0.046	1.71e-08			Trehalose-6-phosphate synthase, putative		AT4G17770	trehalose phosphatase/synthase 5
LotjaGi1g1v0603900	7.89e-33	0.909	0.204	0.002	1.92e-28			Receptor-like kinase		AT2G45340	Leucine-rich repeat protein kinase family protein
LotjaGi4g1v0213900	1.84e-14	0.909	0.296	0.054	4.5e-10			DUF1442 family protein		AT2G45360	ankyrin repeat/KH domain protein (DUF1442)
LotjaGi4g1v0406000	1.56e-11	0.908	0.276	0.067	3.8e-07			Ribonucleoside-diphosphate reductase		AT2G21790	ribonucleotide reductase 1
LotjaGi5g1v0328100	7.86e-13	0.908	0.204	0.024	1.92e-08			Stress enhanced protein 1, chloroplastic		AT4G34190	stress enhanced protein 1
LotjaGi4g1v0177100	1.5e-15	0.908	0.898	0.723	3.65e-11			60S ribosomal protein L34		AT1G26880	Ribosomal protein L34e superfamily protein
LotjaGi6g1v0247500	1.75e-10	0.907	0.439	0.193	4.27e-06			Ribosomal RNA small subunit methyltransferase NEP1		AT3G57000	nucleolar essential protein-like protein
LotjaGi3g1v0486500	3.15e-13	0.906	0.245	0.041	7.7e-09			Myb transcription factor		AT5G57620	myb domain protein 36
LotjaGi4g1v0366700-LC	1.44e-11	0.903	0.551	0.325	3.51e-07
LotjaGi4g1v0228100	2.58e-13	0.902	0.245	0.051	6.29e-09			Elongation factor Tu		AT4G20360	RAB GTPase homolog E1B
LotjaGi4g1v0305100	8.96e-10	0.899	0.296	0.135	2.19e-05			Subtilisin-like protease		AT4G30020	PA-domain containing subtilase family protein
LotjaGi2g1v0432900	1.79e-11	0.898	0.235	0.078	4.36e-07			O-glucosyltransferase rumi-like protein		AT5G23850	O-glucosyltransferase rumi-like protein (DUF821)
LotjaGi6g1v0226600	3.43e-30	0.897	0.204	0.002	8.38e-26			Photosystem II reaction center X protein		AT2G06520	photosystem II subunit X
LotjaGiC1v0004100	4.26e-09	0.897	0.398	0.213	0.000104
LotjaGi4g1v0302900	2.22e-11	0.897	0.673	0.423	5.42e-07			Plasma membrane ATPase		AT2G24520	plasma membrane H+-ATPase; AT4G30190;H -ATPase 2
LotjaGi3g1v0167000	1.95e-07	0.896	0.265	0.128	0.00477			ATP-binding cassette transporter, putative; ABC transporter G family member		AT2G28070	ABC-2 type transporter family protein
LotjaGi1g1v0308500	1.16e-12	0.895	0.786	0.509	2.83e-08			40S ribosomal protein S26		AT3G56340	Ribosomal protein S26e family protein; AT2G40510;Ribosomal protein S26e family protein
LotjaGi2g1v0332000	7.66e-23	0.895	0.245	0.014	1.87e-18			Glycogen synthase		AT5G65685.	UDP-Glycosyltransferase superfamily protein
LotjaGi6g1v0298000	5.89e-08	0.894	0.204	0.09	0.00144			Eukaryotic aspartyl protease family protein		AT1G03220	Eukaryotic aspartyl protease family protein
LotjaGi6g1v0065000-LC	1.07e-07	0.893	0.306	0.113	0.0026			Photosystem II CP43 reaction center protein		ATCG00280	photosystem II reaction center protein C (ChrC)
LotjaGi1g1v0678900	4.08e-14	0.893	0.255	0.056	9.96e-10			1,4-alpha-glucan-branching enzyme		AT5G03650	starch branching enzyme 2.2
LotjaGi1g1v0246200	5.43e-10	0.892	0.5	0.289	1.33e-05			senescence-associated family protein, putative (DUF581)		AT1G78020	senescence-associated family protein, putative (DUF581)
LotjaGi3g1v0109200	2.28e-17	0.892	0.276	0.031	5.57e-13			Transcription factor		AT3G54390	sequence-specific DNA binding transcription factor
LotjaGi3g1v0112500	3.36e-15	0.89	0.286	0.042	8.21e-11			agglutinin-like protein; Agglutinin-like protein		AT3G54500	agglutinin-like protein
LotjaGi2g1v0148800	7.61e-13	0.889	0.255	0.061	1.86e-08			F-box protein PP2-A13		AT3G61060	phloem protein 2-A13
LotjaGi3g1v0557700	2.01e-08	0.889	0.255	0.102	0.000491			Glycosyltransferase		AT2G15490	UDP-glycosyltransferase 73B4
LotjaGi5g1v0317100	1.47e-17	0.887	0.214	0.015	3.6e-13			Glycoprotein membrane GPI-anchored protein		AT3G06035	Glycoprotein membrane precursor GPI-anchored
LotjaGi6g1v0187200	1.14e-09	0.886	0.276	0.123	2.78e-05			Hydroxycinnamoyl-CoA shikimate/quinate hydroxycinnamoyltransferase		AT2G19070	spermidine hydroxycinnamoyl transferase
LotjaGi4g1v0057000	1.26e-09	0.884	0.245	0.054	3.08e-05			Histidine decarboxylase	protoplast-induced	AT1G43710	Pyridoxal phosphate (PLP)-dependent transferases superfamily protein
LotjaGi1g1v0607050	5.02e-10	0.884	0.388	0.155	1.22e-05
LotjaGi1g1v0553200	5.97e-15	0.882	0.286	0.084	1.46e-10			Isocitrate lyase		AT2G43180	Phosphoenolpyruvate carboxylase family protein
LotjaGi4g1v0444500	7.65e-11	0.881	0.214	0.043	1.87e-06			Pectinesterase		AT5G19730	Pectin lyase-like superfamily protein
LotjaGi4g1v0352300	3.22e-09	0.879	0.449	0.211	7.87e-05			Heavy metal transport/detoxification superfamily protein		AT5G19090	Heavy metal transport/detoxification superfamily protein
LotjaGi1g1v0588600	2.92e-08	0.878	0.694	0.461	0.000712			Cytochrome P450, putative		AT5G06900	cytochrome P450, family 93, subfamily D, polypeptide 1
LotjaGi4g1v0259200	1.19e-08	0.878	0.408	0.206	0.00029			H/ACA ribonucleoprotein complex subunit 2-like protein		AT5G08180	Ribosomal protein L7Ae/L30e/S12e/Gadd45 family protein
LotjaGi3g1v0363800-LC	1.04e-11	0.877	0.704	0.441	2.53e-07
LotjaGi2g1v0190800	2.87e-09	0.875	0.378	0.18	7e-05			Annexin		AT1G68090	annexin 5
LotjaGi1g1v0765500	8.15e-11	0.875	0.276	0.06	1.99e-06			Multidrug resistance protein ABC transporter family protein		AT2G47800	multidrug resistance-associated protein 4
LotjaGi1g1v0091400	2.27e-12	0.873	0.255	0.141	5.54e-08			AAR2 family protein; Pyridoxal kinase		AT1G66510	AAR2 protein family; AT5G37850;pfkB-like carbohydrate kinase family protein
LotjaGi5g1v0211500	6.47e-11	0.872	0.327	0.114	1.58e-06			TPX2 (Targeting protein for Xklp2) family protein		AT3G04630	WVD2-like 1
LotjaGi1g1v0489800	3.07e-20	0.872	0.235	0.015	7.49e-16			basic helix-loop-helix (bHLH) DNA-binding superfamily protein		AT4G37850	basic helix-loop-helix (bHLH) DNA-binding superfamily protein
LotjaGi5g1v0167000	8.31e-24	0.871	0.214	0.007	2.03e-19			Chloroplast stem-loop binding protein		AT3G63140	chloroplast stem-loop binding protein of 41 kDa
LotjaGi1g1v0338500	8.14e-10	0.87	0.398	0.205	1.99e-05			Acetolactate synthase		AT3G48560	chlorsulfuron/imidazolinone resistant 1
LotjaGi4g1v0239500	9.18e-17	0.869	0.255	0.088	2.24e-12			Glucan endo-1,3-beta-glucosidase, putative		AT3G55780	Glycosyl hydrolase superfamily protein
LotjaGi2g1v0247200	5.73e-10	0.869	0.388	0.21	1.4e-05			formate dehydrogenase		AT5G14780	formate dehydrogenase
LotjaGi1g1v0520000	7.65e-09	0.868	0.296	0.144	0.000187			60S ribosomal L4-like protein		AT3G09630	Ribosomal protein L4/L1 family
LotjaGi5g1v0326000	8.09e-17	0.867	0.143	0.004	1.98e-12			Neuronal PAS domain-containing protein 4		AT2G15020	hypothetical protein
LotjaGi6g1v0061200	1.95e-10	0.865	0.52	0.316	4.77e-06			XH/XS domain protein		AT3G48670	XH/XS domain-containing protein
LotjaGiC1v0007900	1.89e-09	0.864	0.398	0.205	4.61e-05
LotjaGi3g1v0247900	3.2e-11	0.863	0.5	0.248	7.81e-07			Ketol-acid reductoisomerase; Ketol-acid reductoisomerase (NADP(+))		AT3G58610	ketol-acid reductoisomerase
LotjaGi4g1v0386800	4.67e-13	0.861	0.224	0.037	1.14e-08			Calpain, putative		AT1G55350	calpain-type cysteine protease family
LotjaGi2g1v0397800	3.75e-10	0.859	0.327	0.126	9.15e-06			L-ascorbate oxidase like		AT5G66920	SKU5 similar 17
LotjaGi1g1v0016800	4.39e-12	0.859	0.276	0.068	1.07e-07			RuvB-like helicase		AT5G22330	P-loop containing nucleoside triphosphate hydrolases superfamily protein
LotjaGi2g1v0413400	5.86e-13	0.858	0.265	0.057	1.43e-08			Non-specific serine/threonine protein kinase		AT5G65700	Leucine-rich receptor-like protein kinase family protein
LotjaGi4g1v0458700	1.09e-10	0.857	0.224	0.065	2.67e-06			Aspartate-semialdehyde dehydrogenase, N-acetyl-gamma-glutamyl-phosphate reductase		AT1G14810	semialdehyde dehydrogenase family protein
LotjaGi2g1v0013800	3.45e-21	0.856	0.204	0.012	8.41e-17			Zinc finger protein, putative; Zinc finger family protein		AT2G02080	indeterminate(ID)-domain 4
LotjaGi5g1v0106700	1.81e-16	0.855	0.194	0.015	4.43e-12	NF-YA1	TF	Nuclear transcription factor Y subunit		AT5G06510	nuclear factor Y, subunit A10
LotjaGi4g1v0383800	3.97e-14	0.854	0.337	0.145	9.7e-10			Cold acclimation protein		AT1G29390	cold regulated 314 thylakoid membrane 2
LotjaGi4g1v0396600	4.34e-10	0.854	0.276	0.128	1.06e-05			50S ribosomal protein L29		AT5G65220	Ribosomal L29 family protein
LotjaGi1g1v0616400	1.98e-11	0.852	0.224	0.045	4.82e-07			Disease resistance protein (TIR-NBS-LRR class)		AT1G72910	Toll-Interleukin-Resistance (TIR) domain-containing protein
LotjaGi3g1v0064600	1.01e-14	0.852	0.245	0.077	2.46e-10			Cytochrome P450-like protein; Cytochrome P450		AT1G11680	CYTOCHROME P450 51G1
LotjaGi3g1v0530200-LC	4.38e-10	0.851	0.306	0.145	1.07e-05			Cysteine protease		AT1G29090	Cysteine proteinases superfamily protein
LotjaGiC1v0004200	9.71e-09	0.849	0.286	0.111	0.000237
LotjaGi6g1v0309900-LC	3.94e-10	0.848	0.316	0.122	9.62e-06			Subtilisin-like protease		AT1G71950	Proteinase inhibitor, propeptide
LotjaGi6g1v0324200	2e-12	0.848	0.224	0.06	4.89e-08			50S ribosomal protein L34		AT1G29070	Ribosomal protein L34
LotjaGi6g1v0002000	2.26e-11	0.844	0.306	0.124	5.5e-07			50S ribosomal protein L28		AT2G33450	Ribosomal L28 family
LotjaGi3g1v0071500	5.64e-07	0.844	0.561	0.403	0.0138			Phenylalanine ammonia-lyase	protoplast-induced	AT2G37040	PHE ammonia lyase 1
LotjaGi4g1v0391900	3.93e-08	0.843	0.439	0.24	0.00096			Ribosomal-like protein, putative		AT1G16790	ribosomal protein-like protein
LotjaGi6g1v0190900	6.35e-08	0.842	0.337	0.192	0.00155			Argonaute		AT2G27040	Argonaute family protein
LotjaGi6g1v0134000	5.64e-09	0.841	0.316	0.138	0.000138			Alpha-1,4 glucan phosphorylase		AT3G46970	alpha-glucan phosphorylase 2
LotjaGi3g1v0062300	4.25e-10	0.84	0.398	0.166	1.04e-05			Flavin-containing monooxygenase		AT1G62620	Flavin-binding monooxygenase family protein
LotjaGi2g1v0087700	3.81e-11	0.84	0.276	0.092	9.29e-07			30S ribosomal protein S21		AT3G27160	Ribosomal protein S21 family protein
LotjaGi5g1v0198900	1.86e-09	0.838	0.316	0.143	4.55e-05			Endosomal targeting BRO1-like domain protein		AT1G73390	Endosomal targeting BRO1-like domain-containing protein
LotjaGi2g1v0200900	7.56e-13	0.837	0.255	0.045	1.85e-08			Protein DETOXIFICATION		AT5G52450	MATE efflux family protein
LotjaGi2g1v0053800	7.86e-12	0.837	0.806	0.54	1.92e-07			60S ribosomal protein L30		AT1G36240	Ribosomal protein L7Ae/L30e/S12e/Gadd45 family protein
LotjaGi1g1v0756600	2.78e-10	0.836	0.5	0.308	6.79e-06			Nitrogen regulatory protein P-II like		AT4G01900	nitrogen regulatory P-II-like protein
LotjaGi1g1v0269100-LC	2.23e-16	0.834	0.173	0.013	5.44e-12			Trans-1,2-dihydrobenzene-1,2-diol dehydrogenase		AT1G71810	Protein kinase superfamily protein
LotjaGi1g1v0332500	7.5e-10	0.831	0.347	0.18	1.83e-05			Sec14p-like phosphatidylinositol transfer family protein		AT1G01630	Sec14p-like phosphatidylinositol transfer family protein
LotjaGi4g1v0245100	1.91e-08	0.831	0.306	0.126	0.000465			Plasma membrane ATPase		AT5G62670	H -ATPase 11; AT3G47950;H -ATPase 4
LotjaGi2g1v0009000	3.81e-14	0.83	0.092	0.001	9.3e-10			2-oxoglutarate (2OG) and Fe(II)-dependent oxygenase superfamily protein		AT3G19000	2-oxoglutarate (2OG) and Fe(II)-dependent oxygenase superfamily protein
LotjaGi1g1v0363200	1.71e-13	0.827	0.255	0.043	4.18e-09			RAD3-like DNA-binding helicase protein		AT2G36420	nucleolin-like protein
LotjaGi5g1v0183100	1.34e-09	0.827	0.429	0.204	3.28e-05			AT hook motif DNA-binding family protein		AT4G14465	AT-hook motif nuclear-localized protein 20
LotjaGi3g1v0102400	5.16e-11	0.824	0.316	0.108	1.26e-06			Histone-lysine N-methyltransferase		AT5G04940	SU(VAR)3-9 homolog 1
LotjaGi1g1v0796600	1.34e-14	0.823	0.929	0.694	3.26e-10			60S acidic ribosomal protein P1		AT5G24510	60S acidic ribosomal protein family
LotjaGi6g1v0041000-LC	1.39e-10	0.823	0.316	0.148	3.4e-06			RALF		AT4G13950	ralf-like 31
LotjaGi1g1v0517100	1.74e-09	0.822	0.071	0.002	4.25e-05			B12D-like protein		AT3G29970	B12D protein
LotjaGi1g1v0160300	3.36e-18	0.822	0.214	0.034	8.2e-14			Adenine nucleotide alpha hydrolases-like superfamily protein		AT1G44760	Adenine nucleotide alpha hydrolases-like superfamily protein
LotjaGi1g1v0103100	1.65e-09	0.822	0.612	0.353	4.03e-05			Cbs domain protein		AT5G10860	Cystathionine beta-synthase (CBS) family protein
LotjaGi1g1v0690300	7.59e-07	0.822	0.439	0.308	0.0185			Phenylalanine ammonia-lyase		AT2G37040	PHE ammonia lyase 1
LotjaGi3g1v0154000	6.23e-11	0.821	0.204	0.042	1.52e-06			Receptor kinase		AT5G53890	phytosylfokine-alpha receptor 2
LotjaGi1g1v0139300	1.44e-08	0.82	0.49	0.314	0.000351			Transcription factor		AT5G50010	transcription factor bHLH145
LotjaGi2g1v0209900	1.43e-10	0.817	0.653	0.37	3.49e-06			NAC domain containing protein 87		AT1G13360	hypothetical protein
LotjaGi6g1v0224000	1.05e-10	0.817	0.245	0.07	2.56e-06			Aldehyde dehydrogenase		AT1G54100	aldehyde dehydrogenase 7B4
LotjaGi2g1v0162700-LC	2.88e-08	0.814	0.184	0.043	0.000702			RmlC-like cupins superfamily protein		AT4G10280	RmlC-like cupins superfamily protein
LotjaGi1g1v0746200-LC	1.73e-10	0.814	0.306	0.102	4.22e-06
LotjaGi1g1v0683800	6.48e-11	0.813	0.184	0.024	1.58e-06			2-oxoglutarate and Fe(II)-dependent oxygenase superfamily protein		AT2G36690	2-oxoglutarate (2OG) and Fe(II)-dependent oxygenase superfamily protein
LotjaGi1g1v0636700	1.93e-08	0.813	0.245	0.079	0.000472			Avr9/Cf-9 rapidly elicited protein		AT1G52140	Avr9/Cf-9 rapidly elicited protein
LotjaGi2g1v0054500	2.23e-26	0.81	0.163	0.001	5.45e-22			LuxR family transcriptional regulator, putative		AT5G16030	mental retardation GTPase activating protein
LotjaGi3g1v0521800	4.09e-10	0.809	0.255	0.067	9.99e-06			Subtilisin-like protease		AT4G34980	subtilisin-like serine protease 2
LotjaGi6g1v0346400	3.35e-18	0.809	0.224	0.023	8.17e-14			Major facilitator superfamily transporter		AT2G22730	Major facilitator superfamily protein
LotjaGi4g1v0347600	2.34e-12	0.807	0.214	0.04	5.72e-08			1-deoxy-D-xylulose 5-phosphate synthase		AT4G15560	Deoxyxylulose-5-phosphate synthase
LotjaGi4g1v0069000	1.08e-08	0.807	0.378	0.148	0.000263			basic helix-loop-helix (bHLH) DNA-binding superfamily protein		AT1G05710	basic helix-loop-helix (bHLH) DNA-binding superfamily protein
LotjaGi1g1v0688200	1.27e-13	0.806	0.255	0.038	3.1e-09			Thioredoxin		AT3G53220	Thioredoxin superfamily protein
LotjaGi3g1v0290000	9.36e-12	0.805	0.245	0.072	2.28e-07			Basic helix-loop-helix transcription factor		AT2G42280	basic helix-loop-helix (bHLH) DNA-binding superfamily protein
LotjaGi2g1v0427300	5.16e-18	0.804	0.265	0.03	1.26e-13			F5O11.10 isoform 1		AT1G62870	hypothetical protein
LotjaGi3g1v0397000	5.6e-10	0.803	0.214	0.047	1.37e-05			Auxin response factor		AT3G61830	auxin response factor 18
LotjaGi4g1v0301200	1.67e-10	0.803	0.327	0.129	4.09e-06			Small nuclear ribonucleoprotein		AT4G30220	small nuclear ribonucleoprotein F
LotjaGi5g1v0136000	2.94e-08	0.802	0.48	0.309	0.000717			threonine-tRNA ligase 2		AT3G57320	threonine-tRNA ligase 2
LotjaGi1g1v0781600	7.24e-10	0.802	0.286	0.138	1.77e-05			Sec-independent protein translocase protein TatA		AT5G28750	Bacterial sec-independent translocation protein mttA/Hcf106
LotjaGi1g1v0274400	9.62e-12	0.802	0.235	0.054	2.35e-07			Alcohol dehydrogenase; WAT1-related protein		AT1G77120	alcohol dehydrogenase 1; AT5G40230;nodulin MtN21 /EamA-like transporter family protein
LotjaGi4g1v0282700	8.47e-08	0.801	0.235	0.075	0.00207			Homeobox protein knotted-1, putative	protoplast-induced	AT5G25220	homeobox protein knotted-1-like 3
LotjaGi4g1v0386100	8.15e-11	0.8	0.306	0.104	1.99e-06			KxDL motif-containing protein 1		AT3G29130	kxDL motif protein
LotjaGi2g1v0053900	5.24e-17	0.798	0.163	0.006	1.28e-12			Rhomboid family protein		AT5G38510	Rhomboid-related intramembrane serine protease family protein
LotjaGi1g1v0656700	6.26e-09	0.798	0.786	0.591	0.000153			VQ motif-containing protein	protoplast-induced	AT3G56880	VQ motif-containing protein
LotjaGi1g1v0765600	1.43e-07	0.798	0.5	0.335	0.00348			Ferredoxin family protein		AT2G27510	ferredoxin 3
LotjaGi1g1v0287900	7.14e-11	0.797	0.224	0.051	1.74e-06			Kinesin light chain 3		AT5G53080	Tetratricopeptide repeat (TPR)-like superfamily protein
LotjaGi6g1v0088500	1.17e-14	0.795	0.214	0.057	2.87e-10			NAD(P)-binding Rossmann-fold superfamily protein		AT4G39900	adenine deaminase
LotjaGi2g1v0286700	9.34e-15	0.794	0.939	0.733	2.28e-10			60S acidic ribosomal protein		AT3G44590	60S acidic ribosomal protein family
LotjaGi6g1v0222600	2.72e-07	0.794	0.735	0.662	0.00665			Jasmonate zim-domain protein	protoplast-induced	AT1G19180	jasmonate-zim-domain protein 1
LotjaGi6g1v0153900	1.76e-10	0.793	0.357	0.156	4.29e-06			Microtubule associated protein 65		AT5G55230	microtubule-associated proteins 65-1
LotjaGi3g1v0139100	1.58e-10	0.793	0.684	0.555	3.86e-06			Elongation factor; Elongation factor 4		AT1G56070	Ribosomal protein S5/Elongation factor G/III/V family protein
LotjaGi3g1v0439700	2.52e-17	0.793	0.122	0.003	6.14e-13			Wound-responsive family protein		AT4G10265	Wound-responsive family protein
LotjaGi5g1v0045400	1.09e-32	0.793	0.194	0.001	2.65e-28			Receptor protein kinase		AT2G26330	Leucine-rich receptor-like protein kinase family protein
LotjaGi3g1v0233600	2.63e-10	0.792	0.255	0.072	6.43e-06			50S ribosomal L24-like protein		AT5G54600	Translation protein SH3-like family protein
LotjaGi0g1v0000800	7.24e-09	0.791	0.194	0.046	0.000177			Agenet domain protein		AT1G06340	Plant Tudor-like protein
LotjaGi4g1v0281200	6.63e-16	0.788	0.173	0.01	1.62e-11			Serine-rich protein-related		AT5G11090	serine-rich protein-like protein
LotjaGi4g1v0061400	1.35e-14	0.788	0.296	0.049	3.3e-10			Protein E6		AT2G33850	E6-like protein
LotjaGi6g1v0282700	1.35e-10	0.788	0.051	0	3.29e-06			14 kDa proline-rich protein DC2.15		AT5G46900	Bifunctional inhibitor/lipid-transfer protein/seed storage 2S albumin superfamily protein
LotjaGi2g1v0074800	3.49e-08	0.787	0.224	0.127	0.000851			Hexose transporter; Sugar transporter, putative		AT5G16150	plastidic GLC translocator
LotjaGi4g1v0014800	9.78e-10	0.787	0.888	0.67	2.39e-05			Peroxidase		AT4G21960	Peroxidase superfamily protein
LotjaGi5g1v0075100	2.73e-11	0.786	0.765	0.474	6.67e-07			30S ribosomal protein S12		AT5G02960	Ribosomal protein S12/S23 family protein
LotjaGi4g1v0082900	8.04e-15	0.785	0.255	0.038	1.96e-10			Histidine triad nucleotide binding protein		AT1G31160	HISTIDINE TRIAD NUCLEOTIDE-BINDING 2
LotjaGi1g1v0524600	1.74e-09	0.784	0.449	0.232	4.24e-05			Trichome birefringence-like protein		AT5G15900	TRICHOME BIREFRINGENCE-LIKE 19
LotjaGi1g1v0253300	2.39e-09	0.784	0.449	0.235	5.83e-05			30S ribosomal protein S13		AT5G14320	Ribosomal protein S13/S18 family
LotjaGi4g1v0022900	4.11e-13	0.782	0.908	0.632	1e-08			30S ribosomal protein S11		AT3G52580	Ribosomal protein S11 family protein
LotjaGi4g1v0046000	4.33e-08	0.781	0.367	0.229	0.00106			FYVE zinc finger protein; Vacuolar protein sorting-associated protein 27	protoplast-induced	AT1G61690	phosphoinositide binding protein
LotjaGi4g1v0109200	9.2e-08	0.78	0.265	0.094	0.00224			NBS-LRR disease resistance protein	protoplast-induced	AT5G66900	Disease resistance protein (CC-NBS-LRR class) family
LotjaGi1g1v0432300	6.97e-12	0.779	0.653	0.309	1.7e-07			Methyltransferase		AT1G20330	sterol methyltransferase 2
LotjaGi4g1v0021200	9.32e-12	0.777	0.857	0.646	2.27e-07			60S ribosomal protein L35a		AT1G07070	Ribosomal protein L35Ae family protein; AT1G41880;Ribosomal protein L35Ae family protein
LotjaGi1g1v0554200	1.41e-07	0.775	0.327	0.177	0.00344			Callose synthase-like protein; Callose synthase		AT5G13000	glucan synthase-like 12
LotjaGiC1v0004900	5.32e-08	0.775	0.408	0.272	0.0013
LotjaGi1g1v0452600	6.88e-08	0.771	0.092	0.008	0.00168			BHLH transcription factor		AT2G40435	transcription factor SCREAM-like protein
LotjaGi2g1v0367100	1.17e-09	0.771	0.245	0.063	2.85e-05			Ankyrin repeat-containing protein family		AT5G60070	ankyrin repeat family protein; AT1G07710;Ankyrin repeat family protein
LotjaGi2g1v0281400	1.91e-07	0.77	0.224	0.095	0.00465			Hexosyltransferase		AT1G13250	galacturonosyltransferase-like 3
LotjaGi1g1v0082400	2.06e-07	0.77	0.48	0.264	0.00503			60S ribosomal protein L35a		AT1G07070	Ribosomal protein L35Ae family protein
LotjaGi4g1v0406900	5.22e-10	0.77	0.714	0.482	1.27e-05			Plastid lipid-associated protein		AT5G09820	Plastid-lipid associated protein PAP / fibrillin family protein
LotjaGi3g1v0530700	6.31e-10	0.769	0.816	0.625	1.54e-05			Peptidyl-prolyl cis-trans isomerase		AT4G38740	rotamase CYP 1
LotjaGi3g1v0029300	6.34e-12	0.767	0.286	0.079	1.55e-07			Nuclear transcription factor Y subunit		AT1G17590	nuclear factor Y, subunit A8
LotjaGi4g1v0301300	2.39e-11	0.766	0.173	0.025	5.84e-07			NADPH--cytochrome P450 reductase		AT4G30210	P450 reductase 2
LotjaGi1g1v0310600	1.64e-08	0.764	0.612	0.449	0.0004			Cold dehydrin		AT1G54410	dehydrin family protein
LotjaGi3g1v0167900	1.18e-07	0.764	0.194	0.083	0.00289			Myb transcription factor		AT5G65790	myb domain protein 68
LotjaGi4g1v0275000	9.28e-08	0.763	0.265	0.154	0.00226			BED zinc finger,hAT family dimerization domain		AT3G42170	BED zinc finger and hAT dimerization domain-containing protein DAYSLEEPER
LotjaGi4g1v0124600	4.6e-08	0.763	0.337	0.117	0.00112			WAT1-related protein		AT1G25270	nodulin MtN21 /EamA-like transporter family protein
LotjaGi1g1v0385000	2.55e-08	0.76	0.367	0.221	0.000622			Nucleotide/sugar transporter family protein		AT4G32390	Nucleotide-sugar transporter family protein
LotjaGi3g1v0285500	1.23e-07	0.76	0.235	0.097	0.00299			Pumilio-like protein		AT2G29190	pumilio 2
LotjaGi6g1v0009100	1.34e-15	0.76	0.184	0.012	3.28e-11			RNA-binding family protein		AT1G60000	RNA-binding (RRM/RBD/RNP motifs) family protein
LotjaGi3g1v0457800	1.45e-09	0.759	0.173	0.028	3.53e-05			ELMO domain-containing protein, putative		AT1G03620	ELMO/CED-12 family protein; AT1G03620.;ELMO/CED-12 family protein
LotjaGiC1v0000700	3.07e-07	0.758	0.327	0.198	0.0075
LotjaGi4g1v0303100	1.64e-08	0.758	0.163	0.03	0.000401			tRNA-specific 2-thiouridylase MnmA		AT5G57345	transmembrane protein
LotjaGi4g1v0349000	1.72e-07	0.758	0.357	0.194	0.00421			Small nuclear ribonucleoprotein		AT2G47640	Small nuclear ribonucleoprotein family protein
LotjaGi5g1v0032500	2.72e-10	0.757	0.806	0.573	6.63e-06			40S ribosomal protein S24		AT5G28060	Ribosomal protein S24e family protein
LotjaGi5g1v0303000-LC	6.34e-16	0.757	0.102	0.001	1.55e-11			Transcription elongation factor SPT5		AT5G25475	AP2/B3-like transcriptional factor family protein
LotjaGi6g1v0348500	1.05e-08	0.756	0.378	0.178	0.000256			Aldehyde dehydrogenase		AT2G14170	aldehyde dehydrogenase 6B2
LotjaGi3g1v0463300	7e-10	0.755	0.378	0.226	1.71e-05			Peroxisome biogenesis protein 22		AT3G21865	peroxin 22
LotjaGi3g1v0349800	1.21e-06	0.753	0.673	0.513	0.0295			WRKY transcription factor	protoplast-induced	AT1G80840	WRKY DNA-binding protein 40
LotjaGi1g1v0502200	1.29e-09	0.753	0.745	0.484	3.14e-05			60S ribosomal protein L34		AT1G26880	Ribosomal protein L34e superfamily protein
LotjaGi5g1v0306600	5e-14	0.751	0.265	0.045	1.22e-09			Phosphoglucomutase, putative; Phosphoglucosamine mutase; Phosphoglucomutase family protein		AT5G51820	phosphoglucomutase
LotjaGi6g1v0162200	3.39e-09	0.75	0.643	0.414	8.27e-05			Ribosomal protein l7ae		AT5G20160	Ribosomal protein L7Ae/L30e/S12e/Gadd45 family protein
LotjaGi4g1v0459400	4.26e-07	0.75	0.51	0.318	0.0104			30S ribosomal protein S9		AT2G09990	Ribosomal protein S5 domain 2-like superfamily protein
LotjaGi3g1v0030000	4.63e-07	0.748	0.408	0.237	0.0113			Peroxisomal membrane protein 13		AT3G07560	peroxin 13
LotjaGi1g1v0793100	7.91e-09	0.747	0.327	0.136	0.000193			Aspartyl protease family protein		AT1G01300	Eukaryotic aspartyl protease family protein
LotjaGi4g1v0319900	8.82e-12	0.747	0.867	0.668	2.15e-07			60S ribosomal protein L31		AT4G26230	Ribosomal protein L31e family protein; AT5G56710;Ribosomal protein L31e family protein
LotjaGi5g1v0233800	2.37e-09	0.746	0.551	0.268	5.78e-05			Aspartic proteinase		AT1G11910	aspartic proteinase A1
LotjaGi2g1v0364800	6.1e-09	0.745	0.602	0.451	0.000149			Mitogen-activated protein kinase		AT3G45640	mitogen-activated protein kinase 3
LotjaGi2g1v0367700	1.27e-07	0.745	0.418	0.283	0.00309			Ribosomal L29 family protein		AT5G02610	Ribosomal L29 family protein
LotjaGi6g1v0158700	8.22e-09	0.744	0.184	0.055	0.000201			Senescence regulator		AT4G21970	senescence regulator (Protein of unknown function, DUF584)
LotjaGi1g1v0179800	1.99e-08	0.743	0.357	0.158	0.000485			Pantothenate kinase		AT4G32180	pantothenate kinase 2
LotjaGi2g1v0302000	3.96e-07	0.743	0.286	0.151	0.00966			Expansin		AT1G69530	expansin A1
LotjaGi6g1v0262600	1.62e-09	0.743	0.194	0.054	3.97e-05			30S ribosomal protein S1		AT5G30510	ribosomal protein S1
LotjaGi1g1v0607000	2.87e-08	0.739	0.327	0.114	0.000702			Quinone oxidoreductase; L-threonine 3-dehydrogenase		AT1G23740	Oxidoreductase, zinc-binding dehydrogenase family protein
LotjaGi3g1v0367000	7.12e-15	0.739	0.224	0.027	1.74e-10			Protein curvature thylakoid chloroplastic-like		AT1G52220	CURVATURE THYLAKOID protein
LotjaGi1g1v0181100	1.8e-08	0.739	0.194	0.067	0.000439			Protein kinase		AT1G62400	Protein kinase superfamily protein
LotjaGi6g1v0011300	4.6e-14	0.738	0.194	0.019	1.12e-09			7-hydroxymethyl chlorophyll a reductase, chloroplastic		AT1G04620	coenzyme F420 hydrogenase family / dehydrogenase, beta subunit family
LotjaGi5g1v0000900	2.22e-12	0.735	0.204	0.026	5.42e-08			BTB/POZ domain-containing protein		AT2G30600	BTB/POZ domain-containing protein
LotjaGi4g1v0330900	9.17e-13	0.733	0.173	0.017	2.24e-08			PsbB mRNA maturation factor		AT3G17040	high chlorophyll fluorescent 107
LotjaGi3g1v0350700	1.43e-07	0.731	0.418	0.224	0.0035			40S ribosomal protein S12; XH/XS domain protein		AT2G32060	Ribosomal protein L7Ae/L30e/S12e/Gadd45 family protein; AT1G15910;XH/XS domain-containing protein
LotjaGi5g1v0198500	2.67e-08	0.73	0.367	0.19	0.000651			UPF0426 protein, chloroplastic		AT1G28150	hypothetical protein
LotjaGi1g1v0780800	1.02e-06	0.73	0.286	0.134	0.0249			GDP-mannose-3',5'-epimerase; GDP-mannose 3,5-epimerase; GDP-D-mannose-3,5-epimerase		AT5G28840	GDP-D-mannose 3',5'-epimerase
LotjaGi6g1v0348600	6.22e-07	0.73	0.143	0.03	0.0152			UDP-glycosyltransferase		AT5G17050	UDP-glucosyl transferase 78D2
LotjaGi4g1v0018900	5.76e-08	0.729	0.49	0.293	0.00141			Spermidine/putrescine import ATP-binding protein PotA		AT1G30880	hypothetical protein
LotjaGi3g1v0206200-LC	3.94e-11	0.729	0.204	0.051	9.61e-07			Hexokinase-2		AT1G06520	glycerol-3-phosphate acyltransferase 1
LotjaGi2g1v0315200	7.19e-09	0.728	0.122	0.023	0.000176			Cyclin-like protein		AT1G70210	CYCLIN D1;1
LotjaGi2g1v0462000	1.26e-07	0.728	0.235	0.092	0.00308			Presequence protease, mitochondrial; Mitochondrial presequence protease		AT3G19170	presequence protease 1; AT1G49630;presequence protease 2
LotjaGi4g1v0055300	2.1e-07	0.727	0.367	0.196	0.00511			Monothiol glutaredoxin-related		AT4G04950	thioredoxin family protein
LotjaGi1g1v0446900	1.22e-08	0.727	0.469	0.28	0.000297			Macrophage migration inhibitory factor family protein; Macrophage migration inhibitory factor		AT5G01650	Tautomerase/MIF superfamily protein
LotjaGi1g1v0595800	7.42e-11	0.726	0.173	0.036	1.81e-06			D-amino acid dehydrogenase		AT5G48440	FAD-dependent oxidoreductase family protein
LotjaGi3g1v0154400	1.26e-06	0.723	0.52	0.352	0.0306			Calcium ion binding protein, putative		AT1G53210	sodium/calcium exchanger family protein / calcium-binding EF hand family protein
LotjaGi5g1v0256900	2.49e-08	0.723	0.306	0.117	0.000609			Ubiquitin carboxyl-terminal hydrolase, putative		AT3G11910	ubiquitin-specific protease 13
LotjaGi3g1v0194200	4.11e-08	0.723	0.306	0.17	0.001			Beta-glucosidase, putative		AT1G02850	beta glucosidase 11
LotjaGi4g1v0412600	1.31e-23	0.722	0.204	0.006	3.19e-19			Aldehyde dehydrogenase		AT4G34240	aldehyde dehydrogenase 3I1
LotjaGi4g1v0068200	3.17e-07	0.72	0.347	0.238	0.00773			Acyl-[acyl-carrier-protein] desaturase		AT2G43710	Plant stearoyl-acyl-carrier-protein desaturase family protein
LotjaGiC1v0007300	6.9e-09	0.719	0.306	0.096	0.000168
LotjaGi5g1v0054800	3.92e-09	0.718	0.143	0.018	9.57e-05			Chitinase, putative		AT4G19810	Glycosyl hydrolase family protein with chitinase insertion domain-containing protein
LotjaGi1g1v0567800	3.88e-18	0.718	0.173	0.008	9.46e-14			Glyceraldehyde-3-phosphate dehydrogenase		AT1G42970	glyceraldehyde-3-phosphate dehydrogenase B subunit
LotjaGi3g1v0488200	1.92e-08	0.717	0.357	0.156	0.000468			60 kDa chaperonin		AT2G28000	chaperonin-60alpha
LotjaGi5g1v0159600	9.69e-11	0.716	0.235	0.054	2.37e-06			DUF3527 domain protein		AT2G33360	cadherin EGF LAG seven-pass G-type receptor, putative (DUF3527)
LotjaGi4g1v0442100	2.27e-07	0.714	0.582	0.402	0.00555			60S ribosomal protein L31		AT5G56710	Ribosomal protein L31e family protein
LotjaGi6g1v0003300	2.75e-08	0.714	0.582	0.328	0.00067			60S ribosomal L14-like protein		AT2G20450	Ribosomal protein L14
LotjaGi1g1v0159200	3.94e-18	0.713	0.173	0.007	9.61e-14			Chlorophyllide A oxygenase		AT1G44446	Pheophorbide a oxygenase family protein with Rieske 2Fe-2S domain-containing protein
LotjaGi2g1v0113500	1.27e-08	0.713	0.224	0.072	0.00031			HSP20-like chaperone superfamily protein		AT3G03773	HSP20-like chaperones superfamily protein
LotjaGi5g1v0108400	1.36e-18	0.713	0.204	0.014	3.32e-14			ABC transporter G family member		AT5G06530	ABC-2 type transporter family protein
LotjaGi3g1v0300200	2.85e-12	0.712	0.122	0.006	6.95e-08			Flavanone 3-hydroxylase		AT3G51240	flavanone 3-hydroxylase
LotjaGi5g1v0189000	2.29e-07	0.712	0.245	0.097	0.00558			Plastid-lipid associated protein PAP / fibrillin family protein		AT3G23400	Plastid-lipid associated protein PAP / fibrillin family protein
LotjaGi5g1v0220400	5.79e-08	0.711	0.286	0.132	0.00141			Mitochondrial Rho GTPase		AT5G27540	MIRO-related GTP-ase 1
LotjaGi5g1v0045800	1.3e-07	0.71	0.418	0.213	0.00318			40S ribosomal protein S27		AT3G61110	ribosomal protein S27
LotjaGi6g1v0335000	1.54e-07	0.71	0.52	0.389	0.00376			Splicing factor 3B subunit 2		AT4G21660	proline-rich spliceosome-associated (PSP) family protein
LotjaGi1g1v0188600	1.97e-08	0.71	0.214	0.058	0.00048			Plasmodesmata callose-binding protein 3		AT1G18650	plasmodesmata callose-binding protein 3
LotjaGi6g1v0029300-LC	1.04e-07	0.709	0.214	0.061	0.00253
LotjaGi4g1v0282000	5e-09	0.709	0.816	0.555	0.000122			30S ribosomal protein S17		AT5G23740	ribosomal protein S11-beta
LotjaGi6g1v0228800	2.92e-13	0.708	0.143	0.011	7.12e-09			Lycopene cyclase; Lycopene cyclase family		AT5G57030	Lycopene beta/epsilon cyclase protein
LotjaGi1g1v0742600	3.19e-07	0.707	0.602	0.356	0.00779			30S ribosomal protein S7		AT2G37270	ribosomal protein 5B
LotjaGi6g1v0298600	6.33e-08	0.707	0.122	0.023	0.00155			RING zinc finger protein, putative		AT3G06145	RING zinc finger protein
LotjaGi3g1v0324000-LC	5.74e-08	0.707	0.214	0.066	0.0014			Cysteine protease		AT1G09850	xylem bark cysteine peptidase 3
LotjaGi2g1v0075600	1.05e-08	0.706	0.194	0.062	0.000257			Ribonuclease P protein subunit P38, related protein, putative		AT5G53020	Ribonuclease P protein subunit P38-like protein
LotjaGi4g1v0387900	8.88e-19	0.706	0.163	0.005	2.17e-14			Ferredoxin		AT1G60950	2Fe-2S ferredoxin-like superfamily protein
LotjaGi6g1v0249400-LC	6.46e-08	0.705	0.673	0.41	0.00158			40S ribosomal protein S21		AT5G27700	Ribosomal protein S21e
LotjaGi3g1v0557600	7.87e-07	0.704	0.673	0.423	0.0192			Cytochrome P450; Cytochrome P450 family protein		AT3G14690	cytochrome P450, family 72, subfamily A, polypeptide 15; AT3G14680;cytochrome P450, family 72, subfamily A, polypeptide 14
LotjaGi5g1v0241400	4.34e-07	0.702	0.265	0.112	0.0106			NIM1-interacting 1, putative		AT1G02450	NIM1-interacting 1
LotjaGi3g1v0120400	1.67e-06	0.701	0.531	0.324	0.0408			Methyltransferase		AT5G13710	sterol methyltransferase 1
LotjaGi1g1v0327900	6.88e-11	0.699	0.173	0.041	1.68e-06			Flavonol synthase		AT5G08640	flavonol synthase 1
LotjaGiC1v0000600	1.74e-06	0.698	0.255	0.144	0.0424
LotjaGi5g1v0312600	5.99e-12	0.698	0.163	0.022	1.46e-07			senescence-associated family protein (DUF581)		AT3G22550	NAD(P)H-quinone oxidoreductase subunit, putative (DUF581)
LotjaGi3g1v0408100	5.15e-10	0.696	0.796	0.506	1.26e-05			LL-diaminopimelate aminotransferase		AT3G14280	LL-diaminopimelate aminotransferase
LotjaGi2g1v0340100	3.31e-07	0.696	0.286	0.115	0.00807			ATP dependent RNA helicase		AT1G31970	DEA(D/H)-box RNA helicase family protein
LotjaGi1g1v0566100	8.34e-07	0.695	0.429	0.227	0.0204			Glucose-1-phosphate adenylyltransferase		AT4G39210	Glucose-1-phosphate adenylyltransferase family protein; AT2G21590;Glucose-1-phosphate adenylyltransferase family protein
LotjaGi1g1v0750700-LC	2.12e-10	0.695	0.898	0.655	5.16e-06			Pyridoxine/pyridoxamine 5'-phosphate oxidase		AT4G00490	beta-amylase 2
LotjaGi3g1v0049700	1.16e-15	0.695	0.102	0.001	2.82e-11			Protochlorophyllide reductase		AT5G54190	protochlorophyllide oxidoreductase A
LotjaGi3g1v0256700	1.1e-07	0.693	0.173	0.037	0.00267			FBD-associated F-box protein		AT3G14710	RNI-like superfamily protein
LotjaGi3g1v0388300	1.46e-06	0.692	0.255	0.132	0.0356			Late embryogenesis abundant hydroxyproline-rich glycoprotein family, putative		AT2G46150	Late embryogenesis abundant (LEA) hydroxyproline-rich glycoprotein family
LotjaGi4g1v0377700	2.28e-10	0.692	0.112	0.017	5.55e-06			Pollen Ole e 1 allergen/extensin		AT1G29140	Pollen Ole e 1 allergen and extensin family protein
LotjaGi6g1v0070200	1.12e-18	0.691	0.173	0.006	2.74e-14			Fructose-1,6-bisphosphatase class 1		AT3G55800	sedoheptulose-bisphosphatase
LotjaGi6g1v0220600	4.01e-07	0.69	0.306	0.17	0.0098			Protein Red		AT2G26460	RED family protein
LotjaGiC1v0002400	6.43e-12	0.688	0.265	0.048	1.57e-07
LotjaGi5g1v0077200	4.68e-10	0.687	0.204	0.046	1.14e-05			Zinc finger family protein		AT5G03150	C2H2-like zinc finger protein
LotjaGi5g1v0165600	1.24e-08	0.686	0.612	0.351	0.000302			Small nuclear ribonucleoprotein Sm D1		AT4G02840	Small nuclear ribonucleoprotein family protein
LotjaGi3g1v0262100	2.03e-08	0.684	0.224	0.175	0.000496			Gamma-glutamyl hydrolase		AT1G78680	gamma-glutamyl hydrolase 2
LotjaGi1g1v0779400	9.33e-11	0.683	0.143	0.016	2.28e-06			Galactose-6-phosphate isomerase subunit LacB		AT3G04880	DNA-damage-repair/toleration protein (DRT102)
LotjaGi2g1v0416800	1.47e-06	0.68	0.296	0.14	0.0359			Protein AIG1		AT1G33970	P-loop containing nucleoside triphosphate hydrolases superfamily protein
LotjaGi2g1v0318300	8.05e-09	0.679	0.184	0.04	0.000197			Ring finger protein, putative		AT5G40250	RING/U-box superfamily protein
LotjaGi1g1v0431100	1.1e-09	0.678	0.224	0.052	2.69e-05			Transcription factor		AT4G35900	Basic-leucine zipper (bZIP) transcription factor family protein
LotjaGi4g1v0101800	2.8e-08	0.677	0.235	0.077	0.000684			2-oxoglutarate (2OG) and Fe(II)-dependent oxygenase superfamily protein		AT3G50210	2-oxoglutarate (2OG) and Fe(II)-dependent oxygenase superfamily protein
LotjaGi2g1v0439100	2.44e-07	0.676	0.265	0.148	0.00596			F-box SKIP31-like protein		AT5G24610	cyclic AMP-responsive element-binding protein
LotjaGi6g1v0137500	1.09e-10	0.674	0.153	0.016	2.66e-06			Amino acid permease		AT5G23810	amino acid permease 7
LotjaGi1g1v0523300	2.04e-07	0.673	0.143	0.027	0.00498			Receptor-like kinase		AT5G16000	NSP-interacting kinase 1
LotjaGi3g1v0349500	5.74e-08	0.672	0.276	0.122	0.0014			N-methyltransferase		AT1G80860	phospholipid N-methyltransferase
LotjaGi3g1v0303700	6.24e-10	0.672	0.092	0.019	1.52e-05			Protein-s-isoprenylcysteine O-methyltransferase		AT5G59500	protein C-terminal S-isoprenylcysteine carboxyl O-methyltransferase
LotjaGi4g1v0415700	2.06e-07	0.671	0.194	0.076	0.00503			ENTH/VHS/GAT family protein		AT5G63640	ENTH/VHS/GAT family protein
LotjaGi2g1v0313000	1.92e-08	0.67	0.255	0.152	0.000468			TPX2 (Targeting protein for Xklp2) family protein, putative		AT1G70100	neurofilament heavy protein
LotjaGi3g1v0390100	1.11e-17	0.67	0.143	0.004	2.71e-13			Intracellular protein transporter USO1-like protein, putative		AT5G41620	intracellular protein transporter USO1-like protein
LotjaGi5g1v0167300	1.58e-11	0.67	0.194	0.069	3.87e-07			Patatin		AT3G63200	PATATIN-like protein 9
LotjaGi5g1v0141200	8.3e-08	0.669	0.163	0.054	0.00203			Gamma-glutamylcysteine synthetase		AT3G57990	hypothetical protein
LotjaGi6g1v0144700	2.92e-07	0.669	0.306	0.186	0.00713			30S ribosomal protein S10		AT3G13120	Ribosomal protein S10p/S20e family protein
LotjaGi3g1v0342200	2.16e-07	0.667	0.296	0.216	0.00527			7-dehydrocholesterol reductase, putative; Sterol delta-7 reductase; 7-dehydrocholesterol reductase		AT1G50430	Ergosterol biosynthesis ERG4/ERG24 family
LotjaGi6g1v0221600	3.22e-13	0.667	0.173	0.02	7.86e-09			3-oxoacyl-[acyl-carrier-protein] synthase		AT1G74960	fatty acid biosynthesis 1
LotjaGi3g1v0497100	1.25e-07	0.667	0.112	0.016	0.00306			Beta-glucosidase		AT2G44450	beta glucosidase 15
LotjaGi6g1v0287200	1.33e-06	0.666	0.316	0.172	0.0324			Fumarylacetoacetase		AT1G12050	fumarylacetoacetase
LotjaGi4g1v0107600	5.11e-08	0.665	0.204	0.071	0.00125			2,3-bisphosphoglycerate-dependent phosphoglycerate mutase		AT3G50520	Phosphoglycerate mutase family protein
LotjaGi5g1v0305000	1.35e-06	0.665	0.378	0.211	0.033			Valine--tRNA ligase		AT1G14610	valyl-tRNA synthetase / valine-tRNA ligase (VALRS)
LotjaGi6g1v0079000	1.23e-07	0.665	0.184	0.056	0.00301			Ferritin		AT2G40300	ferritin 4
LotjaGi4g1v0042000	1.99e-06	0.664	0.51	0.336	0.0485			Transcription factor GTE4		AT1G73150	global transcription factor group E3
LotjaGi2g1v0151100	2.23e-07	0.662	0.245	0.1	0.00545			Alcohol dehydrogenase, putative		AT5G51970	GroES-like zinc-binding alcohol dehydrogenase family protein
LotjaGi1g1v0122600	5.16e-19	0.661	0.133	0.002	1.26e-14			Thylakoid soluble phosphoprotein		AT3G47070	thylakoid soluble phosphoprotein
LotjaGi5g1v0295300	3.49e-07	0.661	0.316	0.167	0.00853			Reticulon-like protein		AT2G46170	Reticulon family protein
LotjaGi4g1v0098700	3.21e-08	0.661	0.194	0.057	0.000784			Metal transporter		AT2G23150	natural resistance-associated macrophage protein 3
LotjaGi1g1v0463600	5.4e-10	0.661	0.224	0.065	1.32e-05			4-hydroxy-tetrahydrodipicolinate synthase		AT2G45440	dihydrodipicolinate synthase; AT3G60880;dihydrodipicolinate synthase 1
LotjaGi3g1v0152600	3.02e-11	0.66	0.204	0.028	7.37e-07			transcription repressor		AT1G06920	ovate family protein 4
LotjaGi1g1v0794900	1.1e-11	0.659	0.153	0.013	2.69e-07			ATP synthase delta-subunit protein		AT4G09650	F-type H+-transporting ATPase subunit delta
LotjaGi6g1v0355800	4.59e-07	0.659	0.469	0.285	0.0112			Glutamate decarboxylase; Histidine decarboxylase		AT1G43710	Pyridoxal phosphate (PLP)-dependent transferases superfamily protein
LotjaGi4g1v0393200	9.45e-08	0.658	0.194	0.05	0.00231			lysine ketoglutarate reductase trans-splicing protein (DUF707)		AT1G67850	lysine ketoglutarate reductase trans-splicing protein (DUF707)
LotjaGi6g1v0218600	7.79e-07	0.657	0.378	0.215	0.019			50S ribosomal protein L18		AT1G48350	Ribosomal L18p/L5e family protein
LotjaGi1g1v0300600	3e-11	0.656	0.245	0.044	7.32e-07			Peroxidase		AT1G05260	Peroxidase superfamily protein
LotjaGi6g1v0294600	2.24e-12	0.656	0.214	0.032	5.46e-08			Starch synthase; Starch synthase family protein		AT1G11720	starch synthase 3
LotjaGi1g1v0017400	1.05e-07	0.656	0.235	0.078	0.00256			Serine acetyltransferase		AT3G13110	serine acetyltransferase 2;2
LotjaGi6g1v0311400	1.87e-15	0.654	0.173	0.018	4.57e-11			TCP transcription factor		AT4G18390	TEOSINTE BRANCHED 1, cycloidea and PCF transcription factor 2
LotjaGi5g1v0278100	1e-08	0.654	0.235	0.087	0.000244			Aspartyl/glutamyl-tRNA(Asn/Gln) amidotransferase,C subunit		AT4G32915	glutamyl-tRNA(Gln) amidotransferase subunit C
LotjaGi3g1v0442300	1.22e-10	0.654	0.122	0.008	2.98e-06			Photosystem II Psb27 protein		AT1G03600	photosystem II family protein
LotjaGi3g1v0088500	3.19e-17	0.652	0.153	0.005	7.8e-13			ATP synthase subunit alpha		AT3G07310	phosphoserine aminotransferase, putative (DUF760)
LotjaGi2g1v0139200	1.65e-06	0.652	0.163	0.092	0.0402			Hydroxyproline-rich glycoprotein family protein		AT5G52430	hydroxyproline-rich glycoprotein family protein
LotjaGi1g1v0588100-LC	1.68e-13	0.652	0.99	0.889	4.1e-09			Reticulon-3		AT3G25610	ATPase E1-E2 type family protein / haloacid dehalogenase-like hydrolase family protein
LotjaGi2g1v0257400	3.7e-09	0.652	0.153	0.036	9.04e-05			2-aminoethanethiol dioxygenase-like protein		AT5G39890	2-aminoethanethiol dioxygenase, putative (DUF1637)
LotjaGi6g1v0087100	1.65e-06	0.651	0.316	0.154	0.0403			Extracellular matrix-binding protein ebh	protoplast-induced	AT4G39840	cell wall integrity/stress response component-like protein
LotjaGi5g1v0193200	1.12e-07	0.651	0.153	0.054	0.00273			Phosphate-responsive 1 family protein		AT2G17230	EXORDIUM like 5
LotjaGi1g1v0150600	2.59e-08	0.651	0.173	0.033	0.000632			transcription factor-like protein		AT5G65210	bZIP transcription factor family protein
LotjaGi4g1v0048500	3.21e-08	0.65	0.143	0.031	0.000784			Armadillo/beta-catenin repeat protein		AT1G61350	ARM repeat superfamily protein
LotjaGi4g1v0449200-LC	4.81e-08	0.649	0.786	0.547	0.00117
LotjaGiC1v0002600	6.45e-08	0.649	0.265	0.076	0.00157
LotjaGi3g1v0542500	6.04e-07	0.648	0.551	0.329	0.0147			Exostosin family protein		AT5G16890	Exostosin family protein
LotjaGi2g1v0254100	7.25e-08	0.648	0.163	0.142	0.00177			Prolyl 4-hydroxylase alpha subunit, putative		AT3G28480	Oxoglutarate/iron-dependent oxygenase
LotjaGi6g1v0047000	1.39e-06	0.647	0.255	0.142	0.034			Calcium uniporter protein, mitochondrial	protoplast-induced	AT1G57610	calcium uniporter (DUF607)
LotjaGi1g1v0760700	5.92e-11	0.646	0.194	0.031	1.45e-06			Beta xylosidase		AT1G02640	beta-xylosidase 2
LotjaGi1g1v0397900	6.26e-08	0.646	0.245	0.071	0.00153			Basic-leucine zipper (BZIP) transcription factor family		AT5G24800	basic leucine zipper 9
LotjaGi5g1v0152700	2.99e-11	0.645	0.214	0.039	7.31e-07			Photosystem II reaction center Psb28 protein		AT4G28660	photosystem II reaction center PSB28 protein
LotjaGi3g1v0141400-LC	2.88e-07	0.645	0.184	0.056	0.00703			Eukaryotic translation initiation factor 3 subunit L		AT5G25754	RNA polymerase I-associated factor PAF67
LotjaGi2g1v0192400	1.03e-07	0.645	0.276	0.093	0.00252			Protein kinase		AT1G18350	MAP kinase kinase 7
LotjaGi2g1v0182300	6.11e-13	0.644	0.133	0.008	1.49e-08			Kinase interacting (KIP1-like) family protein		AT1G48405	Kinase interacting (KIP1-like) family protein
LotjaGi1g1v0420000	5.24e-13	0.641	0.184	0.016	1.28e-08			DNA polymerase epsilon catalytic subunit A, putative		AT1G19530	DNA polymerase epsilon catalytic subunit A
LotjaGi4g1v0350800	1.55e-07	0.639	0.214	0.082	0.00378			Endo-1,3(4)-beta-D-glucanase		AT3G23600	alpha/beta-Hydrolases superfamily protein
LotjaGi5g1v0102700	1.71e-07	0.639	0.296	0.187	0.00417			Peroxiredoxin		AT5G06290	2-cysteine peroxiredoxin B
LotjaGi2g1v0268000	1.73e-06	0.639	0.184	0.063	0.0421			Glycosyltransferase		AT1G22340	UDP-glucosyl transferase 85A7; AT1G22380;UDP-glucosyl transferase 85A3
LotjaGi4g1v0097700	3.06e-07	0.639	0.347	0.142	0.00748			Subtilisin-like protease		AT5G67360	Subtilase family protein
LotjaGi2g1v0290000-LC	7.35e-11	0.639	0.204	0.03	1.79e-06
LotjaGi3g1v0459800	7.5e-07	0.638	0.224	0.082	0.0183			Transmembrane protein, putative		AT4G28100	transmembrane protein
LotjaGi2g1v0341200	1.12e-09	0.638	0.153	0.038	2.74e-05			Myb-like transcription factor family protein		AT5G45580	Homeodomain-like superfamily protein
LotjaGi6g1v0233600	3.25e-09	0.637	0.122	0.011	7.94e-05			Nucleotide-sugar transporter family protein		AT5G57100	Nucleotide/sugar transporter family protein; AT5G55950;Nucleotide/sugar transporter family protein
LotjaGi1g1v0026700	2.93e-09	0.634	0.224	0.045	7.14e-05			GDP-L-galactose phosphorylase 1		AT4G26850	GDP-L-galactose phosphorylase 1
LotjaGi1g1v0227600	1.49e-08	0.634	0.214	0.082	0.000364			E3 ubiquitin-protein ligase RGLG2-like protein		AT5G14420	RING domain ligase2
LotjaGi6g1v0279500	6.67e-07	0.633	0.296	0.192	0.0163			Myb family transcription factor APL		AT3G24120	Homeodomain-like superfamily protein
LotjaGi5g1v0080600	9.64e-07	0.631	0.378	0.286	0.0235			Telomere repeat-binding protein 4		AT2G37025	TRF-like 8
LotjaGi3g1v0251100	1.16e-07	0.631	0.122	0.064	0.00284			ATP-dependent zinc metalloprotease FtsH		AT3G01610	cell division cycle 48C
LotjaGi1g1v0688600	6.61e-07	0.63	0.255	0.1	0.0161			ABC transporter ATP-binding protein		AT2G36910	ATP binding cassette subfamily B1
LotjaGi3g1v0344900	1.89e-06	0.63	0.214	0.101	0.0461			Calcium-transporting ATPase		AT3G21180	autoinhibited Ca(2+)-ATPase 9
LotjaGi4g1v0364800	4.63e-07	0.629	0.786	0.589	0.0113			50S ribosomal protein L22		AT1G67430	Ribosomal protein L22p/L17e family protein
LotjaGi1g1v0717500	2.24e-16	0.628	0.122	0.008	5.48e-12			Transcription repressor ofp12		AT1G05420	ovate family protein 12
LotjaGi3g1v0006600	3.35e-11	0.628	0.112	0.007	8.17e-07			Sterile alpha motif (SAM) domain-containing protein		AT1G15760	Sterile alpha motif (SAM) domain-containing protein
LotjaGi4g1v0335300-LC	4.19e-07	0.627	0.296	0.171	0.0102
LotjaGi3g1v0074600	5.06e-07	0.627	0.327	0.125	0.0123			NADP-dependent alkenal double bond reductase		AT1G26320	Zinc-binding dehydrogenase family protein; AT5G17000;Zinc-binding dehydrogenase family protein; AT3G03080;Zinc-binding dehydrogenase family protein
LotjaGi6g1v0018300-LC	2.86e-13	0.626	0.153	0.009	6.97e-09			myosin heavy chain-like protein		AT1G32010	myosin heavy chain-like protein
LotjaGi5g1v0316400	2.54e-10	0.626	0.194	0.049	6.19e-06			Alpha/beta-Hydrolases superfamily protein		AT2G03550	alpha/beta-Hydrolases superfamily protein
LotjaGi1g1v0795200	1.87e-14	0.625	0.143	0.012	4.57e-10			plant/protein		AT3G61870	plant/protein
LotjaGi3g1v0533400	4.91e-12	0.625	0.163	0.021	1.2e-07			Lysine/histidine transporter	protoplast-induced	AT1G47670	Transmembrane amino acid transporter family protein
LotjaGi6g1v0062900	8.14e-07	0.625	0.163	0.04	0.0199			Aspartic proteinase nepenthesin		AT2G39710	Eukaryotic aspartyl protease family protein
LotjaGi1g1v0310300	7.06e-10	0.624	0.153	0.017	1.72e-05			Protein kinase family protein		AT5G64940	ABC2 homolog 13
LotjaGi6g1v0257100	3.3e-08	0.622	0.276	0.119	0.000804			DNA-directed RNA polymerase subunit		AT3G16980	RNA polymerases M/15 Kd subunit
LotjaGi3g1v0383100	1.1e-09	0.621	0.214	0.04	2.68e-05			Basic helix-loop-helix transcription factor		AT5G41315	basic helix-loop-helix (bHLH) DNA-binding superfamily protein; AT4G00480;basic helix-loop-helix (bHLH) DNA-binding superfamily protein
LotjaGi5g1v0223300-LC	4.62e-07	0.621	0.235	0.067	0.0113
LotjaGi1g1v0019500	1.65e-08	0.619	0.153	0.021	0.000402			Chaperone protein DnaJ		AT5G55570	transmembrane protein
LotjaGi6g1v0303300	2.17e-09	0.618	0.184	0.031	5.3e-05			Endonuclease/exonuclease/phosphatase family protein		AT3G21530	DNAse I-like superfamily protein
LotjaGi3g1v0514000	7.34e-10	0.617	0.204	0.038	1.79e-05			GATA transcription factor		AT3G51080	GATA transcription factor 6
LotjaGi1g1v0149900	4.82e-16	0.616	0.143	0.005	1.18e-11			Glycerol-3-phosphate acyltransferase		AT1G02390	glycerol-3-phosphate acyltransferase 2
LotjaGi1g1v0378300-LC	1.84e-06	0.615	0.316	0.192	0.0449			Sister chromatid cohesion protein PDS5 like B-B		AT4G31880	transcriptional regulator
LotjaGi2g1v0350300	1.98e-07	0.614	0.276	0.102	0.00484			CC-NBS-LRR disease resistance protein		AT3G14470	NB-ARC domain-containing disease resistance protein
LotjaGi1g1v0195800-LC	2.83e-07	0.614	0.214	0.084	0.0069			RNA binding protein		AT1G48920	nucleolin like 1
LotjaGi6g1v0001400-LC	2.39e-07	0.612	0.194	0.11	0.00583			UMP-CMP kinase		AT3G62350	F-box/associated interaction domain protein
LotjaGi1g1v0230600	1.75e-11	0.612	0.184	0.029	4.26e-07			Peptide methionine sulfoxide reductase MsrA		AT5G61640	peptidemethionine sulfoxide reductase 1
LotjaGi5g1v0093000	7e-10	0.612	0.827	0.581	1.71e-05			60S acidic ribosomal protein		AT3G44590	60S acidic ribosomal protein family
LotjaGi6g1v0308300	2.16e-07	0.611	0.765	0.547	0.00526			30S ribosomal protein S11		AT3G52580	Ribosomal protein S11 family protein
LotjaGi1g1v0531800	3.36e-13	0.611	0.173	0.015	8.19e-09			Bifunctional uridylyltransferase/uridylyl-removing enzyme		AT1G69040	ACT domain repeat 4
LotjaGi1g1v0346000	3.27e-09	0.61	0.194	0.048	7.99e-05			Argininosuccinate lyase		AT5G10920	L-Aspartase-like family protein
LotjaGi3g1v0554500	2.03e-10	0.609	0.122	0.01	4.96e-06			Protein LOW PSII ACCUMULATION 2, chloroplastic		AT5G51545	low psii accumulation2
LotjaGi4g1v0044700	2.53e-25	0.609	0.153	0.001	6.17e-21			Receptor-like kinase		AT5G48380	BAK1-interacting receptor-like kinase 1
LotjaGi1g1v0236500	7.5e-08	0.609	0.255	0.19	0.00183			Adenylate kinase		AT5G63400	adenylate kinase 1; AT5G50370;Adenylate kinase family protein
LotjaGi3g1v0460500	4.17e-08	0.608	0.122	0.032	0.00102			MYB family protein		AT3G23250	myb domain protein 15
LotjaGi3g1v0454400-LC	1.24e-06	0.607	0.296	0.162	0.0303			Acyl-CoA N-acyltransferases (NAT) superfamily protein		AT4G28290	hypothetical protein
LotjaGi1g1v0724100	3.82e-08	0.607	0.847	0.646	0.000932			30S ribosomal protein S10		AT3G45030	Ribosomal protein S10p/S20e family protein
LotjaGi5g1v0068900	1.38e-09	0.607	0.163	0.043	3.37e-05			Arginine biosynthesis bifunctional protein ArgJ		AT2G37500	arginine biosynthesis protein ArgJ family
LotjaGi6g1v0350900	9.27e-09	0.606	0.224	0.07	0.000226			Dicarboxylate transporter 2.1, chloroplastic		AT5G64290	dicarboxylate transport 2.1
LotjaGi6g1v0135500	3.65e-08	0.605	0.133	0.018	0.000891			cyclin-dependent kinase inhibitor		AT3G20898	hypothetical protein
LotjaGi4g1v0091000	3.47e-20	0.604	0.122	0.001	8.47e-16			Xyloglucan endotransglucosylase/hydrolase		AT4G37800	xyloglucan endotransglucosylase/hydrolase 7
LotjaGi6g1v0322300	4.16e-11	0.604	0.133	0.01	1.01e-06			DUF688 family protein		AT1G29240	transcription initiation factor TFIID subunit, putative (DUF688)
LotjaGi1g1v0496000	4.91e-07	0.604	0.153	0.113	0.012			COP9 signalosome complex subunit-like protein		AT1G02090	Proteasome component (PCI) domain protein
LotjaGi3g1v0225000	1.04e-08	0.602	0.153	0.026	0.000254			Myb transcription factor		AT2G37630	myb-like HTH transcriptional regulator family protein
LotjaGi4g1v0332900	2.37e-09	0.601	0.153	0.048	5.79e-05			Galactokinase		AT3G06580	Mevalonate/galactokinase family protein
LotjaGi5g1v0303700	1.25e-07	0.6	0.133	0.03	0.00305			IQ domain-containing protein		AT5G62070	IQ-domain 23
LotjaGi1g1v0623800	9.17e-07	0.599	0.224	0.063	0.0224	TML	regulation	Kelch repeat-containing protein		AT3G27150	Galactose oxidase/kelch repeat superfamily protein
LotjaGi1g1v0500700	1.44e-15	0.599	0.122	0.003	3.52e-11			O-acyltransferase WSD1		AT5G12420	O-acyltransferase (WSD1-like) family protein
LotjaGi3g1v0174600	1.91e-06	0.596	0.163	0.061	0.0467			Protein kinase like protein		AT3G44610	Protein kinase superfamily protein
LotjaGi3g1v0152500	9.22e-09	0.596	0.316	0.095	0.000225			Kinase, putative		AT3G51630	with no lysine (K) kinase 5
LotjaGi4g1v0349300	4.15e-08	0.595	0.214	0.076	0.00101			Trihelix transcription factor		AT2G44730	Alcohol dehydrogenase transcription factor Myb/SANT-like family protein
LotjaGi6g1v0220900	7.13e-07	0.595	0.786	0.603	0.0174			Sucrose synthase		AT3G43190	sucrose synthase 4
LotjaGi6g1v0282000	7.96e-10	0.594	0.194	0.059	1.94e-05			Sec14p-like phosphatidylinositol transfer family protein		AT5G47730	Sec14p-like phosphatidylinositol transfer family protein
LotjaGi5g1v0347500	2.58e-07	0.594	0.194	0.138	0.0063			NADH dehydrogenase [ubiquinone] 1 beta subcomplex subunit 7		AT2G02050	NADH-ubiquinone oxidoreductase B18 subunit
LotjaGi3g1v0076300	5.81e-11	0.594	0.153	0.014	1.42e-06			Stem-specific protein TSJT1		AT4G27450	aluminum induced protein with YGL and LRDR motifs
LotjaGi2g1v0196400	2.84e-09	0.593	0.112	0.04	6.93e-05			Aldose 1-epimerase		AT3G17940	Galactose mutarotase-like superfamily protein
LotjaGi3g1v0513200	1.97e-08	0.593	0.204	0.058	0.000481			DNA-directed RNA polymerase subunit beta		AT2G21385	hypothetical protein
LotjaGi4g1v0195500	2.46e-08	0.592	0.214	0.075	0.000601			Chlorophyll a-b binding protein, chloroplastic		AT4G17600	Chlorophyll A-B binding family protein
LotjaGi2g1v0288800	5.03e-12	0.592	0.122	0.01	1.23e-07			2-oxoglutarate (2OG) and Fe(II)-dependent oxygenase superfamily protein		AT1G17020	senescence-related gene 1
LotjaGi6g1v0274600	2.15e-13	0.592	0.153	0.009	5.24e-09			Photosystem I reaction center subunit III		AT1G31330	photosystem I subunit F
LotjaGi5g1v0259000	5.51e-10	0.591	0.153	0.032	1.34e-05			Drebrin-like protein		AT4G02920	hypothetical protein
LotjaGi5g1v0239100	8.84e-11	0.59	0.194	0.027	2.16e-06			calcium/calcium/calmodulin-dependent Serine/Threonine-kinase		AT2G47010	calcium/calcium/calmodulin-dependent Serine/Threonine-kinase
LotjaGi5g1v0302700	1.47e-09	0.589	0.133	0.015	3.58e-05			3-hexulose-6-phosphate isomerase		AT5G52190	Sugar isomerase (SIS) family protein
LotjaGi1g1v0409800	6.48e-08	0.588	0.173	0.087	0.00158			ATP-dependent 6-phosphofructokinase		AT4G26270	phosphofructokinase 3
LotjaGi1g1v0436600	2.01e-06	0.587	0.276	0.113	0.0492			Protein kinase		AT1G20650	Protein kinase superfamily protein
LotjaGi2g1v0373500	3.28e-07	0.587	0.214	0.066	0.008			Mitochondrial import inner membrane translocase subunit Tim9		AT3G46560	Tim10/DDP family zinc finger protein
LotjaGiC1v0002100	1.51e-11	0.586	0.173	0.018	3.69e-07
LotjaGi4g1v0192900	1.07e-06	0.585	0.112	0.018	0.0261			Beta-amylase		AT4G17090	chloroplast beta-amylase
LotjaGi4g1v0257200	9.77e-07	0.582	0.224	0.077	0.0238			Dof zinc finger protein		AT5G60850	OBF binding protein 4
LotjaGi6g1v0306300	1e-14	0.581	0.102	0.002	2.45e-10			Divinyl reductase		AT5G18660	NAD(P)-binding Rossmann-fold superfamily protein
LotjaGi5g1v0248300	2.65e-09	0.581	0.684	0.372	6.46e-05			Ethylene-responsive transcription factor	protoplast-induced	AT3G16770	ethylene-responsive element binding protein
LotjaGi3g1v0076200	1.01e-07	0.577	0.071	0.003	0.00246			2-oxoglutarate (2OG) and Fe(II)-dependent oxygenase superfamily protein		AT3G13610	2-oxoglutarate (2OG) and Fe(II)-dependent oxygenase superfamily protein
LotjaGi2g1v0324700	1.65e-07	0.577	0.765	0.518	0.00402			60S ribosomal protein L27a, putative		AT1G70600	Ribosomal protein L18e/L15 superfamily protein
LotjaGi2g1v0412200	9.39e-07	0.576	0.184	0.045	0.0229			1-aminocyclopropane-1-carboxylate synthase	protoplast-induced	AT4G37770	1-amino-cyclopropane-1-carboxylate synthase 8
LotjaGi4g1v0103600	9.86e-07	0.573	0.235	0.101	0.0241			HXXXD-type acyl-transferase family protein		AT5G67150	HXXXD-type acyl-transferase family protein
LotjaGi3g1v0201900	3.67e-09	0.572	0.173	0.043	8.96e-05			F-box/LRR-repeat protein		AT5G01720	RNI-like superfamily protein
LotjaGi2g1v0010100	7.76e-08	0.57	0.112	0.013	0.00189			Guanine nucleotide-binding protein subunit alpha-like protein		AT2G23460	extra-large G-protein 1
LotjaGi1g1v0385500	1.69e-10	0.567	0.153	0.017	4.13e-06			Overexpressor of cationic peroxidase 3, putative		AT5G11270	overexpressor of cationic peroxidase 3
LotjaGi6g1v0073100	1.35e-08	0.567	0.102	0.01	0.00033			Chlorophyll a-b binding protein, chloroplastic		AT2G40100	light harvesting complex photosystem II
LotjaGi6g1v0075900	2.78e-07	0.567	0.184	0.043	0.00679			Chaperone ClpB		AT2G29970	Double Clp-N motif-containing P-loop nucleoside triphosphate hydrolases superfamily protein
LotjaGi6g1v0100400	1.94e-06	0.564	0.194	0.064	0.0473			Heat shock protein, putative; multidrug resistance protein		AT4G27670	heat shock protein 21; AT1G67700;multidrug resistance protein
LotjaGi5g1v0050300	5.98e-11	0.564	0.153	0.015	1.46e-06			Constans		AT5G24930	zinc finger CONSTANS-like protein
LotjaGi4g1v0462000	1.55e-06	0.563	0.327	0.288	0.0379			Pre-mRNA-splicing factor SPF27		AT3G18165	modifier of snc1,4
LotjaGi2g1v0297700	2.08e-10	0.563	0.122	0.008	5.07e-06			Acetyl-CoA decarbonylase/synthase complex subunit alpha 1		AT2G03420	hypothetical protein
LotjaGi2g1v0359600	7.52e-11	0.563	0.908	0.618	1.84e-06			50S ribosomal protein L11		AT2G37190	Ribosomal protein L11 family protein
LotjaGi1g1v0337700	9.63e-07	0.562	0.194	0.063	0.0235			Non specific phospholipase C		AT3G48610	non-specific phospholipase C6
LotjaGi3g1v0081300	7.19e-11	0.56	0.102	0.096	1.76e-06			BSD domain protein		AT3G24820	BSD domain-containing protein
LotjaGi1g1v0109400	1.84e-06	0.56	0.194	0.064	0.0449			Chloroplast inner envelope family protein		AT1G06950	translocon at the inner envelope membrane of chloroplasts 110
LotjaGi5g1v0008100	3.76e-07	0.558	0.133	0.086	0.00917			S-adenosyl-L-methionine-dependent methyltransferases superfamily protein		AT3G27230	S-adenosyl-L-methionine-dependent methyltransferases superfamily protein
LotjaGi5g1v0290300	2.52e-07	0.558	0.714	0.462	0.00614			40S ribosomal protein S18; 30S ribosomal protein S13		AT1G22780	Ribosomal protein S13/S18 family
LotjaGi5g1v0215300	4.19e-07	0.556	0.163	0.084	0.0102			50S ribosomal protein L34		AT3G13882	Ribosomal protein L34
LotjaGi3g1v0217100	3.75e-07	0.556	0.102	0.016	0.00914			DUF674 family protein		AT5G01120	hypothetical protein (DUF674); AT5G01150;hypothetical protein (DUF674); AT5G01140;hypothetical protein (DUF674)
LotjaGi1g1v0270500	1.07e-09	0.555	0.133	0.014	2.62e-05			Protein stay-green like, chloroplastic		AT1G44000	STAY-GREEN-like protein
LotjaGi2g1v0272400	3.3e-10	0.555	0.133	0.014	8.05e-06			ATP sulfurylase (Sulfate adenylyltransferase)		AT1G19920	Pseudouridine synthase/archaeosine transglycosylase-like family protein
LotjaGi1g1v0333500	2.22e-09	0.553	0.153	0.02	5.42e-05			Alpha-mannosidase		AT5G13980	Glycosyl hydrolase family 38 protein
LotjaGi1g1v0272400	1.1e-17	0.553	0.122	0.002	2.68e-13			Bidirectional sugar transporter SWEET		AT1G21460	Nodulin MtN3 family protein
LotjaGi1g1v0795800	1.1e-06	0.55	0.173	0.063	0.0269			Rho GTPase-activating protein		AT2G46710	Rho GTPase activating protein with PAK-box/P21-Rho-binding domain-containing protein
LotjaGiC1v0002700	5.02e-09	0.55	0.255	0.06	0.000123
LotjaGi3g1v0404500	8.79e-19	0.548	0.153	0.004	2.15e-14			Protein curvature thylakoid chloroplastic-like		AT2G46820	photosystem I P subunit
LotjaGi3g1v0294400	1.36e-07	0.548	0.173	0.042	0.00331			Aleurone layer morphogenesis protein		AT1G05950	hypothetical protein
LotjaGi2g1v0286300	1.46e-06	0.548	0.918	0.843	0.0356			S-adenosylmethionine decarboxylase proenzyme		AT3G25570	Adenosylmethionine decarboxylase family protein
LotjaGi2g1v0073400	5.69e-07	0.547	0.092	0.042	0.0139			Translin family protein		AT2G03780	Translin family protein
LotjaGi4g1v0188100	6.38e-08	0.547	0.133	0.022	0.00156			Ferredoxin family protein		AT1G32550	2Fe-2S ferredoxin-like superfamily protein
LotjaGiC1v0004000	4.03e-07	0.547	0.245	0.072	0.00985
LotjaGi2g1v0247600	4.17e-12	0.546	0.112	0.005	1.02e-07			Peptidyl-prolyl cis-trans isomerase, putative; Peptidyl-prolyl cis-trans isomerase		AT3G01480	cyclophilin 38
LotjaGi3g1v0403200	6.9e-14	0.545	0.163	0.01	1.68e-09			Starch synthase, chloroplastic/amyloplastic		AT1G32900	UDP-Glycosyltransferase superfamily protein
LotjaGi5g1v0280700	6.54e-07	0.545	0.163	0.086	0.016			DUF688 family protein		AT1G71970	hypothetical protein
LotjaGi2g1v0413000	2.78e-07	0.544	0.194	0.133	0.00678			ESSS subunit of NADH:ubiquinone oxidoreductase (complex I) protein		AT2G42310	ESSS subunit of NADH:ubiquinone oxidoreductase (complex I) protein
LotjaGi4g1v0286700	2.85e-10	0.543	0.112	0.006	6.96e-06			Aldehyde dehydrogenase 11A3; Aldehyde dehydrogenase		AT2G24270	aldehyde dehydrogenase 11A3
LotjaGi5g1v0194000	1.96e-06	0.542	0.122	0.078	0.0479			GTP binding protein gamma subunit		AT3G22942	G-protein gamma subunit 2
LotjaGi1g1v0715000	3.49e-09	0.541	0.112	0.043	8.51e-05			Protein longifolia 1		AT3G63430	zinc finger CCCH domain protein
LotjaGi1g1v0080700	1.72e-09	0.538	0.133	0.033	4.19e-05			Signal peptidase subunit-25		AT2G39960	Microsomal signal peptidase 25 kDa subunit (SPC25)
LotjaGi1g1v0417700	4.21e-09	0.536	0.153	0.03	0.000103			Histone deacetylase complex subunit SAP30		AT1G19330	histone deacetylase complex subunit
LotjaGi1g1v0363400	6.53e-09	0.536	0.153	0.019	0.000159			AP2-like ethylene-responsive transcription factor		AT4G37750	Integrase-type DNA-binding superfamily protein
LotjaGi6g1v0199800	2.46e-11	0.535	0.173	0.023	5.99e-07			Clustered mitochondria protein		AT4G28080	Tetratricopeptide repeat (TPR)-like superfamily protein
LotjaGi3g1v0297800	8.49e-10	0.534	0.163	0.019	2.07e-05			E3 Ubiquitin ligase family protein		AT1G79280	nuclear pore anchor
LotjaGi2g1v0353400	1.31e-06	0.533	0.214	0.061	0.0319			Ring finger protein		AT1G20823	RING/U-box superfamily protein
LotjaGi1g1v0565400	1.53e-06	0.532	0.796	0.582	0.0373			40S ribosomal protein S25, putative		AT2G21580	Ribosomal protein S25 family protein
LotjaGi1g1v0466800	1.65e-13	0.531	0.163	0.011	4.03e-09			Subtilisin-like protease		AT1G01900	subtilase family protein
LotjaGi6g1v0136600-LC	3.06e-13	0.529	0.143	0.009	7.46e-09			Transmembrane protein, putative
LotjaGi2g1v0305800	1.4e-06	0.527	0.143	0.049	0.0342			HVA22-like protein		AT1G69700	HVA22 homologue C
LotjaGi3g1v0239700	1.77e-06	0.525	0.194	0.099	0.0433			Kinase family protein		AT2G30980	SHAGGY-related protein kinase dZeta
LotjaGi1g1v0339100	3.59e-07	0.523	0.153	0.086	0.00877			Ribonucleoside-diphosphate reductase subunit beta; Ribosomal RNA large subunit methyltransferase I		AT5G50410	ribonucleoside-diphosphate reductase subunit beta
LotjaGi4g1v0365400	2.76e-13	0.523	0.306	0.059	6.72e-09			Caffeoyl-CoA-O-methyltransferase		AT1G67980	caffeoyl-CoA 3-O-methyltransferase
LotjaGi5g1v0327500	1.27e-06	0.522	0.184	0.044	0.031			Receptor protein kinase-like protein		AT4G34220	Leucine-rich repeat protein kinase family protein
LotjaGi4g1v0419200	1.14e-08	0.518	0.918	0.709	0.000279			60S ribosomal L24		AT2G36620	ribosomal protein L24
LotjaGi3g1v0114800	5.04e-07	0.518	0.061	0.049	0.0123			RNA-binding region RNP-1 protein		AT1G05970	RNA-binding (RRM/RBD/RNP motifs) family protein
LotjaGi6g1v0180800	2.72e-11	0.517	0.133	0.009	6.63e-07			Lateral root primordium 1		AT5G12330	Lateral root primordium (LRP) protein-like protein
LotjaGi1g1v0362500	1.28e-07	0.515	0.133	0.018	0.00311			Lecithin-cholesterol acyltransferase-like 1		AT1G27480	alpha/beta-Hydrolases superfamily protein
LotjaGi1g1v0357500	3.82e-13	0.513	0.143	0.019	9.32e-09			Receptor protein kinase, putative		AT5G43020	Leucine-rich repeat protein kinase family protein
LotjaGi5g1v0268900	4.15e-09	0.512	0.143	0.017	0.000101			Phosphoenolpyruvate carboxylase		AT1G68750	phosphoenolpyruvate carboxylase 4
LotjaGi3g1v0388400	9.62e-08	0.509	0.153	0.044	0.00235			Late embryogenesis abundant hydroxyproline-rich glycoprotein		AT2G46150	Late embryogenesis abundant (LEA) hydroxyproline-rich glycoprotein family
LotjaGi5g1v0289800	4.46e-09	0.509	0.133	0.017	0.000109			Early nodulin-like protein 1		AT1G21090	Cupredoxin superfamily protein
LotjaGi4g1v0239600-LC	8.27e-07	0.507	0.122	0.03	0.0202			Calpain-type cysteine protease; calpain-type cysteine protease family		AT1G55350	calpain-type cysteine protease family
LotjaGi1g1v0772000	1.08e-11	0.504	0.143	0.01	2.64e-07			Zinc finger protein		AT3G50700	indeterminate(ID)-domain 2
LotjaGi4g1v0044600-LC	1.42e-08	0.501	0.051	0.001	0.000347			Retrotransposon protein, putative, Ty3-gypsy subclass; Transposon Ty3-I Gag-Pol polyprotein		ATMG00860	DNA/RNA polymerases superfamily protein (ChrM); ATMG00850;DNA/RNA polymerases superfamily protein (ChrM)
LotjaGi6g1v0001300	1.3e-06	0.5	0.133	0.111	0.0317			Armadillo repeat-containing protein lfr		AT3G22990	ARM repeat superfamily protein
LotjaGi3g1v0076400	1.81e-12	0.5	0.133	0.007	4.42e-08			Protochlorophyllide reductase		AT5G54190	protochlorophyllide oxidoreductase A
LotjaGi4g1v0201900	1.71e-08	0.497	0.082	0.006	0.000417			auxin canalization protein (DUF828)		AT4G17350	auxin canalization protein (DUF828)
LotjaGi3g1v0122600	9.01e-07	0.494	0.153	0.047	0.022			Zinc finger CCCH domain-containing protein		AT2G41900	CCCH-type zinc finger protein with ARM repeat domain-containing protein
LotjaGi2g1v0225100	2.82e-08	0.493	0.153	0.028	0.000688			Phosphotransferase		AT4G29130	hexokinase 1
LotjaGi4g1v0184700-LC	1.25e-06	0.493	0.214	0.079	0.0305			RNA-directed DNA polymerase (Reverse transcriptase); Ribonuclease H		AT4G29090	Ribonuclease H-like superfamily protein
LotjaGi1g1v0474900	6.02e-07	0.493	0.163	0.032	0.0147			Trypsin inhibitor		AT1G05660	Pectin lyase-like superfamily protein
LotjaGi4g1v0022600	1.57e-08	0.492	0.071	0.006	0.000383			Gibberellin 2-oxidase		AT1G30040	gibberellin 2-oxidase
LotjaGi3g1v0431700	7.44e-10	0.492	0.153	0.018	1.82e-05			4-hydroxy-tetrahydrodipicolinate synthase		AT2G45440	dihydrodipicolinate synthase
LotjaGi3g1v0064800	6.12e-12	0.491	0.102	0.003	1.49e-07			transmembrane protein, putative (DUF247)		AT2G28580	transmembrane protein, putative (DUF247)
LotjaGi3g1v0522300	7.11e-09	0.489	0.133	0.015	0.000174			Pathogenesis-related thaumatin family protein		AT4G38660	Pathogenesis-related thaumatin superfamily protein
LotjaGi6g1v0052200	2.4e-09	0.489	0.133	0.019	5.87e-05			Regulator of chromosome condensation (RCC1) family with FYVE zinc finger domain-containing protein		AT1G65920	Regulator of chromosome condensation (RCC1) family with FYVE zinc finger domain-containing protein
LotjaGi1g1v0720700	5.48e-11	0.488	0.133	0.012	1.34e-06			Serine/threonine-protein kinase		AT2G41890	curculin-like (mannose-binding) lectin family protein / PAN domain-containing protein
LotjaGi5g1v0307900	4.88e-12	0.485	0.133	0.011	1.19e-07			Alpha-L-fucosidase 1		AT2G28100	alpha-L-fucosidase 1
LotjaGi3g1v0092600	1.3e-10	0.485	0.122	0.008	3.18e-06			Cytochrome P450 family protein		AT4G31940	cytochrome P450, family 82, subfamily C, polypeptide 4; AT4G31970;cytochrome P450, family 82, subfamily C, polypeptide 2
LotjaGi4g1v0075600	1.02e-06	0.484	0.102	0.019	0.025			Kinase family protein		AT3G19300	Protein kinase superfamily protein
LotjaGi1g1v0118900	8.69e-09	0.484	0.153	0.025	0.000212			NBS-LRR disease resistance protein-like; Disease resistance protein		AT3G14470	NB-ARC domain-containing disease resistance protein
LotjaGi4g1v0340300	2.61e-09	0.483	0.133	0.017	6.38e-05			Porphobilinogen deaminase, putative		AT5G08280	hydroxymethylbilane synthase
LotjaGi3g1v0405300	7.55e-13	0.482	0.143	0.008	1.84e-08			B3 domain-containing protein		AT2G46870	AP2/B3-like transcriptional factor family protein
LotjaGi3g1v0557000	9.71e-08	0.481	0.112	0.017	0.00237			Chaperone protein DnaJ		AT4G09350	Chaperone DnaJ-domain superfamily protein
LotjaGi3g1v0044600	4.51e-11	0.477	0.122	0.007	1.1e-06			Aminotransferase family protein		AT5G53970	Tyrosine transaminase family protein
LotjaGi6g1v0268100	2.21e-07	0.475	0.173	0.198	0.00538			Fatty acid 2-hydroxylase-like protein		AT2G34770	fatty acid hydroxylase 1
LotjaGi3g1v0324800	4.75e-08	0.475	0.071	0.002	0.00116			Chlorophyll a-b binding protein, chloroplastic		AT5G54270	light-harvesting chlorophyll B-binding protein 3
LotjaGi2g1v0413900	5.49e-07	0.475	0.163	0.07	0.0134			basic helix-loop-helix (bHLH) DNA-binding superfamily protein		AT2G22760	basic helix-loop-helix (bHLH) DNA-binding superfamily protein
LotjaGi1g1v0725700	2e-07	0.474	0.143	0.029	0.00488			DUF761 domain protein		AT5G06790	cotton fiber protein
LotjaGi5g1v0108000	6.19e-08	0.474	0.194	0.04	0.00151			transmembrane protein		AT3G11690	hypothetical protein
LotjaGi1g1v0709300	4.14e-07	0.473	0.143	0.03	0.0101			11S globulin seed storage protein		AT1G03890	RmlC-like cupins superfamily protein
LotjaGi2g1v0128900	3.58e-17	0.473	0.092	0	8.75e-13			Chlorophyll a-b binding protein, chloroplastic		AT1G29930	chlorophyll A/B binding protein 1
LotjaGi4g1v0449000	5.04e-09	0.469	0.153	0.019	0.000123			Pentatricopeptide repeat-containing protein		AT5G21222	protein kinase family protein
LotjaGi1g1v0213000	2.93e-08	0.469	0.112	0.013	0.000715			wiskott-aldrich syndrome family protein, putative (DUF1118)		AT5G08050	wiskott-aldrich syndrome family protein, putative (DUF1118)
LotjaGi2g1v0273800	4.87e-07	0.469	0.122	0.017	0.0119			Receptor-like kinase		AT2G01210	Leucine-rich repeat protein kinase family protein
LotjaGi4g1v0412500	1.43e-11	0.462	0.122	0.006	3.48e-07			Eukaryotic aspartyl protease family protein		AT4G33490	Eukaryotic aspartyl protease family protein
LotjaGi3g1v0554600	2.07e-07	0.456	0.143	0.021	0.00506			Phosphate-responsive 1 family protein		AT5G51550	EXORDIUM like 3
LotjaGi4g1v0410100	3.22e-07	0.454	0.143	0.026	0.00786			ABC transporter G family member		AT2G13610	ABC-2 type transporter family protein
LotjaGi3g1v0464200-LC	2.25e-11	0.454	0.122	0.007	5.49e-07			Ribonuclease H-like superfamily protein		AT5G03340	ATPase, AAA-type, CDC48 protein
LotjaGi6g1v0163300	8.84e-07	0.447	0.153	0.035	0.0216			Protein LHCP TRANSLOCATION DEFECT		AT1G50900	Ankyrin repeat family protein
LotjaGi6g1v0314700	5.34e-08	0.446	0.082	0.007	0.0013			Subtilisin-like protease		AT5G45650	subtilase family protein
LotjaGi3g1v0544500	5.38e-07	0.442	0.112	0.015	0.0131			RNA polymerase sigma factor		AT1G64860	sigma factor A
LotjaGi5g1v0194600	2.05e-06	0.442	0.102	0.046	0.0499			Pantothenate kinase		AT4G35360	pantothenate kinase
LotjaGi4g1v0047500	4.43e-07	0.442	0.112	0.017	0.0108			UDP-glycosyltransferase		AT5G17050	UDP-glucosyl transferase 78D2
LotjaGi4g1v0464300	1.15e-06	0.441	0.092	0.009	0.028			Glutamyl-tRNA(Gln) amidotransferase subunit A; C2 domain-containing protein; Tubulin beta chain		AT3G17970	translocon at the outer membrane of chloroplasts 64-III; AT3G17980;Calcium-dependent lipid-binding (CaLB domain) family protein; AT5G12250;beta-6 tubulin
LotjaGi3g1v0009900-LC	1.68e-09	0.438	0.143	0.015	4.1e-05
LotjaGi4g1v0330000	7.1e-07	0.437	0.112	0.032	0.0173			DNA-directed RNA polymerase subunit		AT3G16980	RNA polymerases M/15 Kd subunit
LotjaGi4g1v0092800-LC	5.23e-09	0.433	0.092	0.004	0.000128			S-adenosyl-L-methionine-dependent methyltransferases superfamily protein		AT3G08890	hypothetical protein (Protein of unknown function, DUF538)
LotjaGi3g1v0197400	2.44e-07	0.431	0.092	0.007	0.00596			Gamma-interferon-inducible lysosomal thiol reductase		AT5G01580	gamma interferon responsive lysosomal thiol (GILT) reductase family protein
LotjaGi5g1v0003700	1.41e-07	0.426	0.102	0.011	0.00343			Alcohol dehydrogenase, putative		AT4G39330	cinnamyl alcohol dehydrogenase 9
LotjaGi3g1v0043700	1.06e-12	0.424	0.133	0.007	2.6e-08			TCP family transcription factor TCP4		AT1G53230	TEOSINTE BRANCHED 1, cycloidea and PCF transcription factor 3
LotjaGi1g1v0679500	5.28e-15	0.423	0.092	0.001	1.29e-10			Trihelix transcription factor GT-2		AT5G03680	Duplicated homeodomain-like superfamily protein
LotjaGi2g1v0129100	4.18e-09	0.423	0.102	0.006	0.000102			Chlorophyll a-b binding protein, chloroplastic		AT1G29930	chlorophyll A/B binding protein 1; AT1G29910;chlorophyll A/B binding protein 3
LotjaGi1g1v0297800	6.98e-09	0.422	0.071	0.002	0.00017			F-box protein family		AT3G06240	F-box family protein
LotjaGi4g1v0357300	4.37e-08	0.419	0.061	0.032	0.00107			Geranylgeranyl pyrophosphate synthase		AT4G38460	geranylgeranyl reductase
LotjaGi2g1v0026000	9.29e-11	0.418	0.143	0.022	2.27e-06			Ribosomal RNA small subunit methyltransferase J		AT5G08540	ribosomal RNA small subunit methyltransferase J
LotjaGi5g1v0193900	3.84e-12	0.417	0.071	0.001	9.38e-08			Methyltransferase		AT3G63410	S-adenosyl-L-methionine-dependent methyltransferases superfamily protein
LotjaGi5g1v0040600	4.85e-07	0.415	0.133	0.029	0.0118			Pollen-specific SF21-like protein		AT5G11790	N-MYC downregulated-like 2
LotjaGi1g1v0332100	1.64e-06	0.413	0.122	0.018	0.0401			Rubredoxin family protein		AT5G51010	Rubredoxin-like superfamily protein
LotjaGi6g1v0227300	4.92e-08	0.413	0.122	0.024	0.0012			Nuclear transcription factor Y subunit		AT1G54160	nuclear factor Y, subunit A5
LotjaGi3g1v0518100	9.91e-09	0.409	0.082	0.003	0.000242			SAUR-like auxin-responsive family protein		AT4G38840	SAUR-like auxin-responsive protein family
LotjaGi6g1v0239600	2.76e-09	0.406	0.122	0.012	6.74e-05			DUF630 family protein (DUF630 and DUF632)		AT2G19090	DUF630 family protein (DUF630 and DUF632)
LotjaGi4g1v0444600	1.13e-06	0.404	0.092	0.028	0.0275			IQ domain-containing protein		AT3G16490	IQ-domain 26
LotjaGi5g1v0295400	4.27e-07	0.4	0.122	0.016	0.0104			Membrane-associated kinase regulator, putative		AT5G52870	membrane-associated kinase regulator
LotjaGi5g1v0089600	5.01e-07	0.399	0.112	0.017	0.0122			Transcription factor, putative		AT3G10040	sequence-specific DNA binding transcription factor
LotjaGi4g1v0124800	1.9e-09	0.398	0.112	0.008	4.63e-05			GATA transcription factor		AT5G66320	GATA transcription factor 5
LotjaGi4g1v0000800	1.24e-06	0.398	0.122	0.118	0.0302			Cysteine sulfinate desulfinase/cysteine desulfurase and related enzymes		AT2G43945	hypothetical protein
LotjaGi1g1v0656800-LC	4.6e-08	0.391	0.071	0.008	0.00112			Voltage-dependent N-type calcium channel subunit alpha-1B		AT2G34210	Transcription elongation factor Spt5
LotjaGi5g1v0043100	1.21e-12	0.391	0.071	0	2.94e-08			Zinc finger protein		AT2G02080	indeterminate(ID)-domain 4; AT1G55110;indeterminate(ID)-domain 7
LotjaGi1g1v0405200	1.04e-06	0.391	0.092	0.008	0.0254			ethylene-responsive transcription factor		AT5G11590	Integrase-type DNA-binding superfamily protein
LotjaGi3g1v0426500	2.85e-10	0.39	0.102	0.005	6.96e-06			ABC transporter-like family-protein; ABC transporter C family protein		AT3G21250	multidrug resistance-associated protein 6
LotjaGi5g1v0119300	2.44e-08	0.388	0.102	0.007	0.000596			Cytochrome P450 family protein		AT2G45550	cytochrome P450, family 76, subfamily C, polypeptide 4
LotjaGi6g1v0062700	1.36e-06	0.388	0.051	0.066	0.0333			Rotundifolia-like protein		AT2G39705	ROTUNDIFOLIA like 8
LotjaGi3g1v0425200	1.28e-06	0.384	0.092	0.01	0.0312			Receptor-like kinase		AT5G56890	Protein kinase superfamily protein
LotjaGi4g1v0213100	7.8e-07	0.383	0.173	0.187	0.019			Methylsterol monooxygenase 1-2		AT4G12110	sterol-4alpha-methyl oxidase 1-1
LotjaGi1g1v0142200	6.4e-07	0.374	0.112	0.026	0.0156			O-fucosyltransferase family protein		AT1G22460	O-fucosyltransferase family protein
LotjaGi3g1v0282300	1.82e-09	0.374	0.102	0.006	4.44e-05			Transmembrane protein, putative		AT5G59350	transmembrane protein
LotjaGi5g1v0082400	2.97e-07	0.373	0.071	0.037	0.00725			50S ribosomal L18-like protein		AT3G45020	Ribosomal L18p/L5e family protein
LotjaGi3g1v0450000	1.06e-06	0.373	0.143	0.025	0.0258			mucin		AT2G31130	hypothetical protein
LotjaGi1g1v0488200	4.78e-07	0.372	0.092	0.024	0.0117			Phosphoglycolate phosphatase-like protein		AT5G36700	2-phosphoglycolate phosphatase 1
LotjaGi3g1v0501400	4.02e-07	0.371	0.092	0.008	0.00981			Peptidylprolyl isomerase		AT2G43560	FKBP-like peptidyl-prolyl cis-trans isomerase family protein
LotjaGi4g1v0264000	4.12e-08	0.365	0.112	0.011	0.00101			MYB-like transcription factor family protein		AT1G49010	Duplicated homeodomain-like superfamily protein
LotjaGi3g1v0555300	5.14e-08	0.364	0.061	0.001	0.00126			ethylene-responsive transcription factor		AT5G11590	Integrase-type DNA-binding superfamily protein
LotjaGi3g1v0354700	2.53e-10	0.363	0.112	0.006	6.18e-06			alpha/beta-Hydrolases superfamily protein		AT1G52510	alpha/beta-Hydrolases superfamily protein
LotjaGi1g1v0446700	4.14e-09	0.359	0.092	0.004	0.000101			Protein DETOXIFICATION		AT2G38330	MATE efflux family protein
LotjaGi6g1v0231100-LC	1.17e-07	0.353	0.143	0.02	0.00287			Ulp1 protease family, carboxy-terminal domain protein		AT1G10570	Cysteine proteinases superfamily protein
LotjaGi1g1v0400500	9.74e-07	0.351	0.184	0.24	0.0238			Eukaryotic translation initiation factor 3 subunit L		AT5G25754	RNA polymerase I-associated factor PAF67
LotjaGi2g1v0060100	3.87e-13	0.351	0.102	0.002	9.44e-09			Leucine-rich repeat receptor-like kinase; Receptor-like kinase		AT5G16000	NSP-interacting kinase 1; AT3G25560;NSP-interacting kinase 2
LotjaGi3g1v0090450	3.37e-07	0.35	0.102	0.014	0.00823
LotjaGi5g1v0006900	4.99e-11	0.349	0.112	0.005	1.22e-06			Chaperone protein dnaJ		AT1G75690	DnaJ/Hsp40 cysteine-rich domain superfamily protein
LotjaGi4g1v0303000	1.46e-06	0.349	0.082	0.015	0.0356			Transcription factor		AT2G18969	transcription factor/transcription regulator
LotjaGi4g1v0070300	1.65e-07	0.347	0.082	0.009	0.00402			Cytochrome P450 family protein		AT4G31940	cytochrome P450, family 82, subfamily C, polypeptide 4
LotjaGi4g1v0037300	3.08e-07	0.347	0.061	0.002	0.00752			1,4-dihydroxy-2-naphthoate octaprenyltransferase		AT1G60600	UbiA prenyltransferase family protein
LotjaGi1g1v0001000	1.42e-06	0.344	0.061	0.005	0.0346			Glutamate receptor		AT4G35290	glutamate receptor 2
LotjaGi4g1v0256600	8.87e-10	0.343	0.071	0.001	2.17e-05			MADS-box transcription factor; MADS box transcription factor		AT5G60910	AGAMOUS-like 8
LotjaGi2g1v0378100	7.95e-08	0.342	0.061	0.114	0.00194			RING/U-box superfamily protein		AT4G35840	RING/U-box superfamily protein
LotjaGi4g1v0448700	1.64e-06	0.335	0.031	0.008	0.0401			Abl interactor 1		AT3G49290	ABL interactor-like protein 2
LotjaGi2g1v0395600	1.17e-06	0.334	0.112	0.014	0.0287			Homeobox protein bel1-like protein; Homeobox protein BEL1 like		AT4G36870	BEL1-like homeodomain 2
LotjaGi1g1v0001500	1.16e-06	0.333	0.082	0.006	0.0284	NIN	TF	Plant regulator RWP-RK family protein		AT4G35270	Plant regulator RWP-RK family protein
LotjaGi6g1v0336600	5.32e-07	0.331	0.071	0.01	0.013			BEST plant protein match is: (TAIR:plant.1) protein, putative		AT1G11125	hypothetical protein
LotjaGi1g1v0444100	9.07e-12	0.329	0.082	0.001	2.21e-07			basic helix-loop-helix (bHLH) DNA-binding superfamily protein		AT5G01305	transcription factor bHLH140-like protein
LotjaGi4g1v0335800	1.07e-06	0.328	0.112	0.014	0.0261			Progesterone 5-beta-reductase family protein		AT4G24220	NAD(P)-binding Rossmann-fold superfamily protein
LotjaGi1g1v0798100	7.19e-12	0.328	0.071	0.001	1.76e-07			B3 domain-containing protein		AT2G46870	AP2/B3-like transcriptional factor family protein
LotjaGi3g1v0358200	8.48e-07	0.319	0.286	0.098	0.0207			Lactoylglutathione lyase/glyoxalase I family protein		AT1G80160	Lactoylglutathione lyase / glyoxalase I family protein
LotjaGi1g1v0586300	2.31e-09	0.318	0.082	0.003	5.64e-05			Beta-glucosidase, putative		AT1G02850	beta glucosidase 11
LotjaGi4g1v0103500	8.5e-10	0.313	0.071	0.002	2.07e-05			Hydroxycinnamoyl-CoA shikimate/quinate hydroxycinnamoyltransferase		AT2G19070	spermidine hydroxycinnamoyl transferase
LotjaGi1g1v0345100	4.95e-07	0.308	0.102	0.01	0.0121			Protein kinase family protein		AT4G24480	Protein kinase superfamily protein
LotjaGi4g1v0328600-LC	1.16e-08	0.307	0.041	0	0.000283			DNA-directed RNA polymerase subunit beta'		AT1G33030	O-methyltransferase family protein
LotjaGi3g1v0182400-LC	1.73e-09	0.306	0.071	0.003	4.22e-05			Glutamate-tRNA ligase		AT5G64050	glutamate tRNA synthetase
LotjaGi2g1v0089000	1.23e-07	0.301	0.071	0.005	0.003			Type I inositol-1,4,5-trisphosphate 5-phosphatase 11		AT4G39490	cytochrome P450, family 96, subfamily A, polypeptide 10
LotjaGi1g1v0118700-LC	9.34e-11	0.297	0.102	0.004	2.28e-06
LotjaGi1g1v0245700	3.05e-10	0.296	0.071	0.001	7.44e-06			Sec14p-like phosphatidylinositol transfer family protein		AT1G22180	Sec14p-like phosphatidylinositol transfer family protein
LotjaGi4g1v0072600	1.87e-07	0.293	0.071	0.003	0.00457			Alpha/beta-Hydrolases superfamily protein, putative		AT2G03550	alpha/beta-Hydrolases superfamily protein
LotjaGi1g1v0616300	4.65e-09	0.292	0.071	0.002	0.000113			Heat shock 70 kDa protein		AT3G12580	heat shock protein 70
LotjaGi4g1v0203200-LC	3.72e-08	0.292	0.092	0.006	0.000909			Protein disulfide-isomerase		AT5G60640	PDI-like 1-4
LotjaGi3g1v0442900	2.81e-07	0.29	0.092	0.007	0.00687			Regulator of Vps4 activity in the MVB pathway protein		AT2G14830	Ist1p
LotjaGi1g1v0376800	7.06e-07	0.283	0.041	0	0.0172			Ribonucleoside-diphosphate reductase		AT3G27060	Ferritin/ribonucleotide reductase-like family protein
LotjaGi3g1v0474100	1.62e-10	0.28	0.092	0.003	3.96e-06			peptidyl-prolyl cis-trans isomerase G		AT5G22280	peptidyl-prolyl cis-trans isomerase G
[truncated: 583 more rows]

## Sheet: 10_BAC
gene	p_val	avg_log2FC	pct.1	pct.2	p_val_adj	Gene	Function	Lotus_annotation	Protoplast_induced	Arabidopsis_ID	Arabidopsis_Annotation
[truncated: 485 more rows]

[truncated: 26 more sheets: 10_CM, 10_DE_Genes, 10_Scissor+, 10_INF_RH, 10_INF_C, 10_INF_RH_C, 5_CM, 5_DE_Genes, 5_C_NF-YA1, 5_NF-YA1, 5_Cyclops_RH5, 5_WT_RH6, seq1, seq2, DE Roots Protoplasts, 10 dpi Cellscluster, 10 dpi CellsCell type, 5 dpi Cellscluster, 5 dpi CellsCell type, 5 dpi RH subclusters …]
